# Supplementary material for: Organic phosphorescent scintillation from copolymers by X-ray irradiation
Source: Nat Commun. 2022 Jul 9;13:3995. doi: 10.1038/s41467-022-31554-3 (PMC9271082; doi:10.1038/s41467-022-31554-3)
Supplement: Supplementary file 4 — Source Data [file 41467_2022_31554_MOESM4_ESM.xlsx]

## Sheet: Figure 2a
Photoluminescence spectrum			Phosphorescence spectrum			Radioluminescence spectrum
Wavelength (nm)	Intensity		Wavelength (nm)	Intensity		Wavelength (nm)	Intensity
330	1177.78		330	2.54038		330	5.20452
332	1625.91		332	1.46935		332	5.40856
334	2037.88		334	0.68894		334	6.21714
336	2413.69		336	0.19916		336	7.94119
338	2753.34		338	0		338	9.8304
340	3056.83		340	0.09147		340	10.5926
342	3320.91		342	0.19505		342	11.2619
344	3532.98		344	1.42673		344	10.9564
346	3716.35		346	3.07172		346	9.46119
348	3909.26		348	3.73584		348	7.45755
350	4092.74		350	4.73125		350	6.74504
352	4234.93		352	5.60477		352	6.36612
354	4370.54		354	5.37414		354	6.73425
356	4447.64		356	3.76244		356	7.29885
358	4506.34		358	5.06357		358	8.0567
360	4548.02		360	5.12558		360	9.41262
362	4544.8		362	5.71468		362	10.2385
364	4521.56		364	6.42685		364	10.1186
366	4465.76		366	7.42605		366	9.23233
368	4415.37		368	6.80994		368	8.57057
370	4351.13		370	6.96689		370	7.22436
372	4263.53		372	7.86278		372	6.64572
374	4168.19		374	6.87528		374	6.38447
376	4067.03		376	6.49778		376	7.62056
378	3974.52		378	7.95844		378	8.70983
380	3883.99		380	8.86931		380	8.84261
382	3782.89		382	10.998		382	9.34676
384	3693.67		384	12.1996		384	9.57023
386	3600.74		386	13.8766		386	10.6357
388	3518.56		388	14.3982		388	11.1647
390	3428.62		390	17.3927		390	11.0503
392	3326.44		392	21.5967		392	11.0881
394	3238.41		394	23.8186		394	10.6541
396	3158.17		396	26.0719		396	9.81853
398	3070.5		398	29.0982		398	8.57272
400	3000.33		400	33.5478		400	7.18982
402	2925.66		402	38.4417		402	7.33664
404	2858.69		404	41.7205		404	6.97283
406	2783.52		406	43.8499		406	6.46868
408	2713.63		408	49.1121		408	5.95157
410	2625.63		410	55.8591		410	6.14373
412	2544.01		412	65.1851		412	6.30135
414	2476.59		414	75.8428		414	5.60072
416	2408.23		416	99.0225		416	5.57373
418	2353.11		418	124.75		418	5.57265
420	2307.81		420	160.279		420	6.21066
422	2264.93		422	204.366		422	6.79794
424	2229.35		424	259.933		424	7.64107
426	2197.91		426	344.866		426	7.87425
428	2177.84		428	477.21		428	8.21
430	2176.25		430	665.203		430	8.78863
432	2198.43		432	934.855		432	10.1089
434	2242.91		434	1278.37		434	11.9409
436	2325.86		436	1783.98		436	14.6819
438	2459.01		438	2480.7		438	17.9216
440	2649.87		440	3455.13		440	21.2499
442	2937.8		442	4802.36		442	25.6588
444	3337.21		444	6689.94		444	31.5618
446	3880.79		446	9204.35		446	41.1148
448	4585.31		448	12389.6		448	51.3327
450	5476.69		450	16305.6		450	64.3359
452	6546.83		452	20910.4		452	78.9746
454	7727.55		454	25900.2		454	94.5537
456	8961.53		456	31126.3		456	111.341
458	10185.5		458	36348.4		458	133.528
460	11306.9		460	41046.9		460	151.548
462	12258.4		462	45160.4		462	173.288
464	13033.7		464	48637.2		464	186.197
466	13624.2		466	51321.7		466	199.53
468	14060		468	53300.5		468	207.198
470	14400.3		470	54931		470	214.34
472	14723.2		472	56368.6		472	222.542
474	15044.9		474	57692.4		474	228.569
476	15398.2		476	59274.1		476	236.087
478	15812.4		478	61103.1		478	245.431
480	16279.3		480	63152.8		480	251.084
482	16755		482	65574.8		482	263.486
484	17339.3		484	68112.6		484	270.942
486	17922.3		486	70819.9		486	282.514
488	18488.7		488	73372.3		488	292.116
490	18976.2		490	75672		490	296.498
492	19415.1		492	77681.3		492	304.741
494	19748.1		494	79002.1		494	313.062
496	19930.2		496	79794.6		496	320.032
498	19982.6		498	80000		498	331.561
500	19889.5		500	79774.5		500	334.813
502	19685.9		502	79050		502	338.089
504	19463.4		504	78090.1		504	336.313
506	19182.4		506	77165.9		506	329.175
508	18868.5		508	75972.2		508	323.763
510	18552.9		510	74800.3		510	322.17
512	18265.4		512	73641.2		512	309.598
514	17997		514	72346.8		514	299.889
516	17720.4		516	71090.9		516	288.884
518	17468.3		518	69875.7		518	281.783
520	17176.2		520	68640.4		520	272.953
522	16925.4		522	67437		522	266.243
524	16684.2		524	66418.5		524	262.63
526	16436.1		526	65370.1		526	260.235
528	16184.1		528	64298.2		528	246.842
530	15958.2		530	63312		530	235.34
532	15687.8		532	62135.1		532	228.988
534	15415.4		534	60954		534	223.119
536	15100.2		536	59707.8		536	214.927
538	14764.2		538	58484.2		538	207.211
540	14363.3		540	57098.7		540	199.207
542	13957.6		542	55531.4		542	194.234
544	13537.5		544	53841.5		544	184.738
546	13101.3		546	51992.9		546	176.763
548	12689.2		548	50304.9		548	170.552
550	12295.6		550	48485.2		550	165.541
552	11898.5		552	46751.2		552	159.095
554	11540.2		554	45196.9		554	151.186
556	11166.1		556	43877.8		556	144.174
558	10830.2		558	42675.6		558	139.164
560	10505.6		560	41438.9		560	132.448
562	10160.5		562	40170.1		562	125.529
564	9821.29		564	38812.3		564	120.925
566	9469.96		566	37485.7		566	116.975
568	9131.59		568	36283.1		568	114.546
570	8824.59		570	34878.2		570	109.233
572	8523.11		572	33587.8		572	103.533
574	8212.44		574	32327.6		574	98.3882
576	7920.71		576	31216.6		576	92.4928
578	7672.78		578	30138.2		578	86.0921
580	7400.24		580	29135.5		580	81.721
582	7138.44		582	28172.2		582	75.9918
584	6863.45		584	27166.3		584	72.4682
586	6576.03		586	26324.6		586	67.879
588	6310.82		588	25462.4		588	66.5371
590	6061.43		590	24509.1		590	63.9969
592	5790.14		592	23474.4		592	62.2081
594	5539.9		594	22428.4		594	59.0828
596	5319.84		596	21458		596	54.417
598	5091.37		598	20588		598	50.5889
600	4862.54		600	19675		600	46.3441
602	4665.19		602	18767		602	43.7176
604	4454.78		604	17964		604	41.8413
606	4254.85		606	17332.5		606	39.1435
608	4070.21		608	16611.2		608	37.0815
610	3916.87		610	15890.8		610	33.3063
612	3746.01		612	15199.5		612	30.1638
614	3593.39		614	14503.5		614	28.4861
616	3446.46		616	13918.8		616	27.236
618	3300.3		618	13421.6		618	25.5649
620	3156.11		620	12809.9		620	24.671
622	3013.05		622	12139.5		622	25.6188
624	2870.74		624	11572.6		624	24.2187
626	2746.32		626	11139.8		626	22.2312
628	2629.19		628	10529.7		628	20.7868
630	2544.77		630	10114.5		630	19.1869
632	2441.46		632	9713.25		632	17.4963
634	2334.54		634	9399.1		634	14.8568
636	2234.77		636	9076.74		636	13.557
638	2135.07		638	8681.59		638	13.9662
640	2028.27		640	8231.49		640	12.6113
642	1919.51		642	7764.13		642	12.0359
644	1832.85		644	7387.04		644	11.5037
646	1756.16		646	7053.3		646	11.2565
648	1652.07		648	6648.71		648	10.4231
650	1575.16		650	6508.73		650	9.25176
652	1498.99		652	6256.03		652	7.51044
654	1415.88		654	6029.86		654	7.19198
656	1335.5		656	5683.98		656	7.1747
658	1270.07		658	5435.23		658	7.18442
660	1216.83		660	5209.47		660	7.28158
662	1164.26		662	4959.52		662	7.37442
664	1129.25		664	4732.09		664	7.85374
666	1078.08		666	4556.07		666	7.99516
668	1009.21		668	4423.41		668	7.10237
670	956.78		670	4316.3		670	7.18442
672	900.984		672	4028.61		672	6.7472
674	847.102		674	3780.52		674	5.90839
676	808.319		676	3505.81		676	5.21208
678	775.049		678	3407.88		678	4.93139
680	751.147		680	3218.37		680	5.04259
682	721.405		682	3056.95		682	4.50713
684	688.007		684	2917.46		684	4.0019
686	647.813		686	2858.35		686	3.64457
688	600.565		688	2836.29		688	3.1307
690	563.424		690	2779.72		690	2.8824
692	522.443		692	2644.63		692	3.1415
694	491.799		694	2612.6		694	3.4686
696	477.181		696	2512.57		696	3.70394
698	462.168		698	2447.93		698	3.01087
700	446.413		700	2326.45		700	2.93962
702	419.163		702	2286.97		702	2.55746
704	411.972		704	2129.21		704	2.20876
706	386.078		706	1962.63		706	2.37286
708	359.385		708	1861.43		708	2.6978
710	361.087		710	1770.69		710	2.48621
712	352.841		712	1689.83		712	2.8878
714	334.974		714	1664.73		714	2.48837
716	318.264		716	1605.47		716	2.48405
718	301.651		718	1518.59		718	1.93888
720	275.271		720	1413.25		720	2.10513
722	227.378		722	1403.41		722	2.48837
724	208.268		724	1306.56		724	2.62115
726	185.417		726	1230.21		726	2.4495
728	176.651		728	1176.32		728	2.71723
730	191.322		730	1105.9		730	2.77013
732	184.344		732	1079.69		732	2.61036
734	154.678		734	1011.13		734	2.12672
736	147.858		736	948.687		736	2.07706
738	132.474		738	892.195		738	2.39877
740	126.195		740	797.75		740	2.63843
742	110.779		742	753.918		742	2.49593
744	93.6246		744	731.434		744	2.24007
746	74.731		746	730.296		746	2.16882
748	54.0984		748	750.504		748	1.82984
750	31.7269		750	792.06		750	1.57183

## Sheet: Figure 2b
Time (ns)	Intensity
0	3		496 nm
50000	0		τ = 11.02 ms
100000	8004
150000	7952
200000	7285
250000	6719
300000	6607
350000	6342
400000	5997
450000	5892
500000	5722
550000	5560
600000	5450
650000	5433
700000	5234
750000	5212
800000	5060
850000	4983
900000	4858
950000	4813
1000000	4719
1050000	4641
1100000	4665
1150000	4564
1200000	4432
1250000	4451
1300000	4300
1350000	4272
1400000	4203
1450000	4195
1500000	4108
1550000	4014
1600000	4052
1650000	3963
1700000	3892
1750000	3858
1800000	3845
1850000	3730
1900000	3602
1950000	3670
2000000	3564
2050000	3616
2100000	3509
2150000	3473
2200000	3567
2250000	3411
2300000	3278
2350000	3302
2400000	3274
2450000	3284
2500000	3291
2550000	3255
2600000	3304
2650000	3140
2700000	3022
2750000	3179
2800000	3161
2850000	3072
2900000	3065
2950000	2900
3000000	2980
3050000	3038
3100000	2904
3150000	2892
3200000	2993
3250000	2894
3300000	2864
3350000	2839
3400000	2825
3450000	2759
3500000	2803
3550000	2753
3600000	2685
3650000	2744
3700000	2662
3750000	2638
3800000	2525
3850000	2644
3900000	2483
3950000	2500
4000000	2458
4050000	2490
4100000	2534
4150000	2439
4200000	2414
4250000	2454
4300000	2355
4350000	2443
4400000	2449
4450000	2371
4500000	2285
4550000	2330
4600000	2348
4650000	2330
4700000	2271
4750000	2241
4800000	2264
4850000	2206
4900000	2231
4950000	2224
5000000	2187
5050000	2086
5100000	2151
5150000	2073
5200000	2136
5250000	2132
5300000	2100
5350000	2177
5400000	2060
5450000	2046
5500000	2073
5550000	2000
5600000	2014
5650000	2011
5700000	2004
5750000	1971
5800000	1925
5850000	2015
5900000	1928
5950000	1965
6000000	1936
6050000	1935
6100000	1853
6150000	1846
6200000	1847
6250000	1827
6300000	1808
6350000	1815
6400000	1836
6450000	1810
6500000	1768
6550000	1881
6600000	1771
6650000	1735
6700000	1696
6750000	1659
6800000	1741
6850000	1673
6900000	1699
6950000	1631
7000000	1644
7050000	1660
7100000	1658
7150000	1674
7200000	1701
7250000	1613
7300000	1654
7350000	1544
7400000	1606
7450000	1588
7500000	1606
7550000	1466
7600000	1546
7650000	1508
7700000	1588
7750000	1541
7800000	1531
7850000	1537
7900000	1553
7950000	1449
8000000	1476
8050000	1428
8100000	1445
8150000	1458
8200000	1420
8250000	1479
8300000	1452
8350000	1377
8400000	1357
8450000	1494
8500000	1438
8550000	1342
8600000	1377
8650000	1424
8700000	1389
8750000	1363
8800000	1347
8850000	1321
8900000	1377
8950000	1380
9000000	1261
9050000	1299
9100000	1348
9150000	1300
9200000	1350
9250000	1354
9300000	1272
9350000	1259
9400000	1241
9450000	1292
9500000	1274
9550000	1193
9600000	1230
9650000	1317
9700000	1187
9750000	1193
9800000	1185
9850000	1180
9900000	1190
9950000	1180
10000000	1124
10050000	1187
10100000	1165
10150000	1200
10200000	1175
10250000	1090
10300000	1087
10350000	1090
10400000	1152
10450000	1160
10500000	1096
10550000	1103
10600000	1039
10650000	1096
10700000	1034
10750000	1041
10800000	1079
10850000	1057
10900000	1096
10950000	1092
11000000	1006
11050000	1009
11100000	1034
11150000	1005
11200000	1057
11250000	995
11300000	1023
11350000	1041
11400000	993
11450000	1029
11500000	958
11550000	1034
11600000	1000
11650000	942
11700000	963
11750000	914
11800000	935
11850000	954
11900000	934
11950000	975
12000000	945
12050000	908
12100000	990
12150000	919
12200000	903
12250000	910
12300000	921
12350000	878
12400000	920
12450000	883
12500000	819
12550000	899
12600000	836
12650000	880
12700000	907
12750000	909
12800000	845
12850000	818
12900000	876
12950000	871
13000000	834
13050000	891
13100000	780
13150000	762
13200000	849
13250000	771
13300000	802
13350000	865
13400000	861
13450000	848
13500000	751
13550000	791
13600000	732
13650000	799
13700000	824
13750000	752
13800000	841
13850000	732
13900000	777
13950000	794
14000000	745
14050000	776
14100000	813
14150000	760
14200000	758
14250000	682
14300000	739
14350000	727
14400000	743
14450000	758
14500000	735
14550000	710
14600000	757
14650000	692
14700000	746
14750000	679
14800000	708
14850000	709
14900000	724
14950000	644
15000000	664
15050000	671
15100000	668
15150000	640
15200000	675
15250000	683
15300000	643
15350000	624
15400000	666
15450000	648
15500000	675
15550000	672
15600000	639
15650000	624
15700000	662
15750000	616
15800000	605
15850000	608
15900000	639
15950000	627
16000000	644
16050000	614
16100000	610
16150000	607
16200000	581
16250000	565
16300000	554
16350000	583
16400000	584
16450000	578
16500000	552
16550000	578
16600000	607
16650000	550
16700000	592
16750000	572
16800000	564
16850000	527
16900000	532
16950000	562
17000000	535
17050000	545
17100000	550
17150000	550
17200000	571
17250000	582
17300000	566
17350000	526
17400000	545
17450000	525
17500000	509
17550000	521
17600000	530
17650000	494
17700000	479
17750000	536
17800000	514
17850000	511
17900000	531
17950000	522
18000000	479
18050000	538
18100000	560
18150000	490
18200000	528
18250000	487
18300000	478
18350000	490
18400000	492
18450000	465
18500000	482
18550000	481
18600000	470
18650000	499
18700000	511
18750000	489
18800000	469
18850000	476
18900000	452
18950000	451
19000000	424
19050000	458
19100000	499
19150000	462
19200000	453
19250000	418
19300000	475
19350000	397
19400000	513
19450000	434
19500000	471
19550000	410
19600000	437
19650000	440
19700000	417
19750000	389
19800000	399
19850000	397
19900000	416
19950000	438
20000000	431
20050000	401
20100000	395
20150000	413
20200000	411
20250000	384
20300000	396
20350000	418
20400000	379
20450000	352
20500000	385
20550000	419
20600000	388
20650000	371
20700000	388
20750000	379
20800000	426
20850000	366
20900000	387
20950000	381
21000000	381
21050000	398
21100000	356
21150000	346
21200000	350
21250000	394
21300000	340
21350000	345
21400000	399
21450000	345
21500000	388
21550000	354
21600000	319
21650000	341
21700000	366
21750000	354
21800000	346
21850000	361
21900000	369
21950000	379
22000000	331
22050000	373
22100000	341
22150000	374
22200000	325
22250000	359
22300000	362
22350000	343
22400000	337
22450000	315
22500000	325
22550000	321
22600000	335
22650000	318
22700000	282
22750000	331
22800000	320
22850000	308
22900000	302
22950000	329
23000000	331
23050000	320
23100000	318
23150000	328
23200000	323
23250000	314
23300000	281
23350000	282
23400000	324
23450000	282
23500000	291
23550000	291
23600000	307
23650000	299
23700000	295
23750000	296
23800000	294
23850000	282
23900000	314
23950000	323
24000000	294
24050000	273
24100000	281
24150000	300
24200000	295
24250000	283
24300000	308
24350000	283
24400000	282
24450000	277
24500000	285
24550000	237
24600000	262
24650000	271
24700000	266
24750000	287
24800000	285
24850000	244
24900000	270
24950000	272
25000000	271
25050000	249
25100000	273
25150000	251
25200000	230
25250000	263
25300000	248
25350000	243
25400000	291
25450000	243
25500000	268
25550000	254
25600000	236
25650000	252
25700000	247
25750000	237
25800000	259
25850000	241
25900000	224
25950000	208
26000000	234
26050000	254
26100000	231
26150000	256
26200000	232
26250000	235
26300000	225
26350000	239
26400000	253
26450000	227
26500000	232
26550000	224
26600000	217
26650000	208
26700000	210
26750000	220
26800000	248
26850000	233
26900000	243
26950000	223
27000000	225
27050000	220
27100000	203
27150000	202
27200000	190
27250000	215
27300000	210
27350000	192
27400000	202
27450000	223
27500000	215
27550000	200
27600000	185
27650000	223
27700000	179
27750000	194
27800000	180
27850000	214
27900000	176
27950000	219
28000000	197
28050000	201
28100000	175
28150000	217
28200000	197
28250000	196
28300000	204
28350000	195
28400000	195
28450000	179
28500000	193
28550000	189
28600000	198
28650000	186
28700000	192
28750000	172
28800000	212
28850000	185
28900000	165
28950000	170
29000000	192
29050000	192
29100000	198
29150000	159
29200000	194
29250000	158
29300000	185
29350000	188
29400000	176
29450000	192
29500000	185
29550000	180
29600000	167
29650000	168
29700000	177
29750000	192
29800000	153
29850000	151
29900000	189
29950000	169
30000000	160
30050000	153
30100000	159
30150000	165
30200000	158
30250000	172
30300000	171
30350000	156
30400000	149
30450000	159
30500000	175
30550000	145
30600000	178
30650000	179
30700000	180
30750000	172
30800000	135
30850000	146
30900000	120
30950000	156
31000000	154
31050000	146
31100000	169
31150000	118
31200000	129
31250000	130
31300000	140
31350000	155
31400000	136
31450000	161
31500000	146
31550000	143
31600000	147
31650000	158
31700000	119
31750000	159
31800000	124
31850000	149
31900000	129
31950000	110
32000000	134
32050000	152
32100000	126
32150000	136
32200000	134
32250000	147
32300000	131
32350000	128
32400000	135
32450000	135
32500000	110
32550000	137
32600000	127
32650000	135
32700000	129
32750000	130
32800000	126
32850000	135
32900000	155
32950000	135
33000000	122
33050000	121
33100000	150
33150000	109
33200000	140
33250000	122
33300000	133
33350000	117
33400000	119
33450000	142
33500000	115
33550000	128
33600000	147
33650000	109
33700000	108
33750000	112
33800000	116
33850000	118
33900000	121
33950000	114
34000000	116
34050000	133
34100000	120
34150000	90
34200000	101
34250000	130
34300000	120
34350000	116
34400000	99
34450000	108
34500000	105
34550000	148
34600000	108
34650000	121
34700000	111
34750000	116
34800000	124
34850000	111
34900000	104
34950000	114
35000000	92
35050000	115
35100000	117
35150000	115
35200000	91
35250000	108
35300000	104
35350000	98
35400000	115
35450000	85
35500000	108
35550000	98
35600000	103
35650000	97
35700000	80
35750000	86
35800000	117
35850000	122
35900000	87
35950000	111
36000000	101
36050000	102
36100000	97
36150000	103
36200000	89
36250000	85
36300000	99
36350000	109
36400000	95
36450000	110
36500000	106
36550000	103
36600000	99
36650000	85
36700000	77
36750000	118
36800000	102
36850000	94
36900000	102
36950000	110
37000000	93
37050000	96
37100000	98
37150000	105
37200000	91
37250000	91
37300000	86
37350000	81
37400000	80
37450000	111
37500000	101
37550000	86
37600000	85
37650000	74
37700000	71
37750000	83
37800000	84
37850000	103
37900000	74
37950000	98
38000000	78
38050000	80
38100000	81
38150000	86
38200000	69
38250000	88
38300000	66
38350000	85
38400000	81
38450000	80
38500000	84
38550000	73
38600000	94
38650000	69
38700000	77
38750000	61
38800000	80
38850000	71
38900000	77
38950000	89
39000000	94
39050000	80
39100000	86
39150000	75
39200000	74
39250000	83
39300000	80
39350000	69
39400000	80
39450000	78
39500000	90
39550000	66
39600000	76
39650000	86
39700000	71
39750000	79
39800000	68
39850000	67
39900000	66
39950000	61
40000000	81
40050000	65
40100000	65
40150000	63
40200000	72
40250000	74
40300000	62
40350000	72
40400000	73
40450000	79
40500000	71
40550000	68
40600000	68
40650000	86
40700000	73
40750000	61
40800000	80
40850000	56
40900000	77
40950000	55
41000000	46
41050000	66
41100000	53
41150000	55
41200000	68
41250000	66
41300000	76
41350000	62
41400000	54
41450000	65
41500000	69
41550000	69
41600000	52
41650000	63
41700000	54
41750000	53
41800000	73
41850000	58
41900000	53
41950000	60
42000000	61
42050000	67
42100000	63
42150000	53
42200000	58
42250000	60
42300000	52
42350000	63
42400000	60
42450000	49
42500000	56
42550000	61
42600000	57
42650000	59
42700000	48
42750000	59
42800000	50
42850000	60
42900000	52
42950000	57
43000000	69
43050000	51
43100000	60
43150000	53
43200000	59
43250000	55
43300000	47
43350000	66
43400000	45
43450000	53
43500000	31
43550000	42
43600000	58
43650000	44
43700000	52
43750000	45
43800000	53
43850000	48
43900000	47
43950000	49
44000000	52
44050000	55
44100000	59
44150000	47
44200000	47
44250000	57
44300000	36
44350000	46
44400000	61
44450000	53
44500000	53
44550000	39
44600000	58
44650000	43
44700000	37
44750000	42
44800000	50
44850000	62
44900000	49
44950000	44
45000000	42
45050000	45
45100000	38
45150000	54
45200000	51
45250000	41
45300000	44
45350000	44
45400000	41
45450000	47
45500000	49
45550000	37
45600000	43
45650000	46
45700000	47
45750000	47
45800000	59
45850000	48
45900000	32
45950000	48
46000000	36
46050000	47
46100000	30
46150000	39
46200000	32
46250000	52
46300000	35
46350000	38
46400000	39
46450000	42
46500000	45
46550000	44
46600000	46
46650000	48
46700000	32
46750000	44
46800000	26
46850000	34
46900000	41
46950000	38
47000000	35
47050000	37
47100000	40
47150000	33
47200000	35
47250000	31
47300000	38
47350000	46
47400000	44
47450000	33
47500000	50
47550000	47
47600000	45
47650000	38
47700000	41
47750000	40
47800000	36
47850000	30
47900000	49
47950000	42
48000000	38
48050000	46
48100000	45
48150000	29
48200000	51
48250000	30
48300000	47
48350000	39
48400000	47
48450000	30
48500000	45
48550000	39
48600000	42
48650000	34
48700000	49
48750000	45
48800000	38
48850000	35
48900000	40
48950000	33
49000000	31
49050000	39
49100000	38
49150000	40
49200000	39
49250000	28
49300000	28
49350000	30
49400000	36
49450000	31
49500000	36
49550000	31
49600000	23
49650000	27
49700000	28
49750000	33
49800000	30
49850000	36
49900000	35
49950000	27
50000000	24
50050000	30
50100000	41
50150000	30
50200000	38
50250000	34
50300000	31
50350000	30
50400000	36
50450000	25
50500000	23
50550000	36
50600000	36
50650000	32
50700000	25
50750000	38
50800000	28
50850000	26
50900000	28
50950000	29
51000000	29
51050000	35
51100000	33
51150000	25
51200000	30
51250000	31
51300000	32
51350000	34
51400000	27
51450000	31
51500000	35
51550000	30
51600000	26
51650000	23
51700000	36
51750000	26
51800000	20
51850000	33
51900000	33
51950000	25
52000000	21
52050000	36
52100000	35
52150000	24
52200000	27
52250000	21
52300000	36
52350000	21
52400000	22
52450000	23
52500000	20
52550000	29
52600000	28
52650000	26
52700000	23
52750000	20
52800000	27
52850000	36
52900000	24
52950000	24
53000000	17
53050000	18
53100000	32
53150000	23
53200000	16
53250000	29
53300000	12
53350000	23
53400000	27
53450000	22
53500000	34
53550000	27
53600000	21
53650000	23
53700000	26
53750000	11
53800000	21
53850000	18
53900000	20
53950000	16
54000000	30
54050000	27
54100000	25
54150000	20
54200000	16
54250000	25
54300000	21
54350000	16
54400000	24
54450000	21
54500000	23
54550000	25
54600000	36
54650000	16
54700000	29
54750000	11
54800000	13
54850000	20
54900000	18
54950000	20
55000000	14
55050000	20
55100000	19
55150000	29
55200000	22
55250000	18
55300000	20
55350000	16
55400000	22
55450000	13
55500000	12
55550000	26
55600000	18
55650000	20
55700000	22
55750000	14
55800000	14
55850000	21
55900000	17
55950000	16
56000000	23
56050000	10
56100000	19
56150000	24
56200000	16
56250000	23
56300000	23
56350000	13
56400000	14
56450000	12
56500000	17
56550000	18
56600000	19
56650000	19
56700000	20
56750000	25
56800000	19
56850000	23
56900000	17
56950000	15
57000000	22
57050000	12
57100000	17
57150000	24
57200000	15
57250000	18
57300000	14
57350000	13
57400000	26
57450000	13
57500000	8
57550000	23
57600000	16
57650000	21
57700000	20
57750000	22
57800000	15
57850000	10
57900000	15
57950000	16
58000000	21
58050000	17
58100000	20
58150000	20
58200000	19
58250000	16
58300000	11
58350000	13
58400000	13
58450000	20
58500000	18
58550000	13
58600000	17
58650000	19
58700000	17
58750000	22
58800000	12
58850000	17
58900000	15
58950000	9
59000000	19
59050000	13
59100000	8
59150000	17
59200000	14
59250000	11
59300000	13
59350000	11
59400000	10
59450000	18
59500000	12
59550000	19
59600000	8
59650000	21
59700000	15
59750000	7
59800000	15
59850000	13
59900000	12
59950000	21
60000000	12
60050000	18
60100000	16
60150000	24
60200000	13
60250000	14
60300000	9
60350000	16
60400000	18
60450000	18
60500000	21
60550000	16
60600000	20
60650000	15
60700000	13
60750000	20
60800000	11
60850000	17
60900000	14
60950000	16
61000000	18
61050000	14
61100000	13
61150000	18
61200000	14
61250000	12
61300000	16
61350000	14
61400000	21
61450000	10
61500000	18
61550000	13
61600000	15
61650000	16
61700000	18
61750000	12
61800000	10
61850000	11
61900000	10
61950000	10
62000000	20
62050000	9
62100000	12
62150000	17
62200000	6
62250000	16
62300000	6
62350000	10
62400000	11
62450000	9
62500000	14
62550000	6
62600000	11
62650000	17
62700000	10
62750000	13
62800000	16
62850000	7
62900000	16
62950000	8
63000000	10
63050000	15
63100000	15
63150000	13
63200000	11
63250000	7
63300000	14
63350000	15
63400000	9
63450000	13
63500000	14
63550000	14
63600000	13
63650000	4
63700000	5
63750000	15
63800000	13
63850000	13
63900000	14
63950000	10
64000000	8
64050000	7
64100000	12
64150000	17
64200000	6
64250000	13
64300000	11
64350000	7
64400000	12
64450000	9
64500000	11
64550000	11
64600000	9
64650000	10
64700000	9
64750000	15
64800000	13
64850000	15
64900000	9
64950000	8
65000000	6
65050000	5
65100000	6
65150000	9
65200000	4
65250000	10
65300000	7
65350000	10
65400000	11
65450000	11
65500000	10
65550000	18
65600000	9
65650000	8
65700000	10
65750000	9
65800000	9
65850000	8
65900000	3
65950000	6
66000000	6
66050000	8
66100000	6
66150000	10
66200000	6
66250000	11
66300000	3
66350000	9
66400000	9
66450000	11
66500000	8
66550000	13
66600000	13
66650000	7
66700000	11
66750000	6
66800000	9
66850000	7
66900000	7
66950000	17
67000000	9
67050000	12
67100000	16
67150000	9
67200000	9
67250000	7
67300000	9
67350000	10
67400000	7
67450000	13
67500000	8
67550000	5
67600000	6
67650000	14
67700000	7
67750000	11
67800000	11
67850000	5
67900000	9
67950000	9
68000000	10
68050000	10
68100000	7
68150000	9
68200000	5
68250000	5
68300000	3
68350000	5
68400000	10
68450000	6
68500000	10
68550000	5
68600000	11
68650000	7
68700000	6
68750000	4
68800000	3
68850000	14
68900000	7
68950000	10
69000000	7
69050000	2
69100000	7
69150000	8
69200000	12
69250000	5
69300000	5
69350000	7
69400000	5
69450000	5
69500000	7
69550000	8
69600000	4
69650000	7
69700000	3
69750000	5
69800000	8
69850000	9
69900000	7
69950000	7
70000000	9
70050000	7
70100000	5
70150000	10
70200000	8
70250000	5
70300000	5
70350000	8
70400000	5
70450000	4
70500000	5
70550000	10
70600000	7
70650000	8
70700000	4
70750000	5
70800000	13
70850000	9
70900000	7
70950000	9
71000000	4
71050000	4
71100000	3
71150000	8
71200000	3
71250000	6
71300000	8
71350000	7
71400000	6
71450000	3
71500000	5
71550000	8
71600000	3
71650000	10
71700000	4
71750000	7
71800000	8
71850000	8
71900000	5
71950000	8
72000000	7
72050000	6
72100000	2
72150000	2
72200000	6
72250000	3
72300000	8
72350000	8
72400000	4
72450000	8
72500000	2
72550000	10
72600000	3
72650000	3
72700000	3
72750000	9
72800000	9
72850000	9
72900000	7
72950000	10
73000000	3
73050000	4
73100000	3
73150000	3
73200000	6
73250000	8
73300000	1
73350000	5
73400000	6
73450000	7
73500000	14
73550000	2
73600000	2
73650000	3
73700000	5
73750000	6
73800000	4
73850000	11
73900000	5
73950000	2
74000000	7
74050000	4
74100000	12
74150000	7
74200000	4
74250000	4
74300000	4
74350000	4
74400000	5
74450000	7
74500000	1
74550000	4
74600000	5
74650000	8
74700000	5
74750000	7
74800000	3
74850000	6
74900000	8
74950000	7
75000000	6
75050000	3
75100000	1
75150000	6
75200000	3
75250000	6
75300000	2
75350000	8
75400000	7
75450000	2
75500000	3
75550000	4
75600000	3
75650000	6
75700000	6
75750000	7
75800000	6
75850000	5
75900000	3
75950000	5
76000000	7
76050000	1
76100000	5
76150000	3
76200000	5
76250000	3
76300000	5
76350000	4
76400000	7
76450000	5
76500000	4
76550000	0
76600000	7
76650000	3
76700000	8
76750000	7
76800000	5
76850000	2
76900000	5
76950000	8
77000000	6
77050000	3
77100000	9
77150000	2
77200000	5
77250000	3
77300000	3
77350000	3
77400000	3
77450000	5
77500000	3
77550000	4
77600000	3
77650000	5
77700000	7
77750000	5
77800000	3
77850000	4
77900000	4
77950000	4
78000000	6
78050000	4
78100000	6
78150000	6
78200000	3
78250000	4
78300000	1
78350000	5
78400000	5
78450000	6
78500000	3
78550000	6
78600000	2
78650000	3
78700000	3
78750000	5
78800000	6
78850000	4
78900000	3
78950000	3
79000000	4
79050000	1
79100000	4
79150000	7
79200000	3
79250000	3
79300000	0
79350000	4
79400000	3
79450000	9
79500000	4
79550000	2
79600000	2
79650000	2
79700000	4
79750000	3
79800000	4
79850000	3
79900000	1
79950000	6
80000000	2
80050000	7
80100000	5
80150000	3
80200000	4
80250000	6
80300000	5
80350000	5
80400000	4
80450000	2
80500000	2
80550000	4
80600000	5
80650000	2
80700000	6
80750000	4
80800000	4
80850000	3
80900000	3
80950000	0
81000000	4
81050000	2
81100000	1
81150000	6
81200000	1
81250000	3
81300000	7
81350000	2
81400000	6
81450000	4
81500000	1
81550000	6
81600000	5
81650000	5
81700000	3
81750000	3
81800000	2
81850000	3
81900000	6
81950000	3
82000000	6
82050000	3
82100000	1
82150000	5
82200000	2
82250000	7
82300000	3
82350000	6
82400000	3
82450000	4
82500000	2
82550000	1
82600000	9
82650000	4
82700000	4
82750000	1
82800000	1
82850000	1
82900000	4
82950000	7
83000000	1
83050000	2
83100000	4
83150000	1
83200000	5
83250000	5
83300000	6
83350000	3
83400000	2
83450000	3
83500000	6
83550000	1
83600000	4
83650000	5
83700000	4
83750000	7
83800000	6
83850000	4
83900000	7
83950000	0
84000000	2
84050000	3
84100000	1
84150000	5
84200000	4
84250000	5
84300000	4
84350000	3
84400000	1
84450000	2
84500000	2
84550000	4
84600000	2
84650000	1
84700000	0
84750000	3
84800000	3
84850000	3
84900000	1
84950000	0
85000000	4
85050000	1
85100000	1
85150000	1
85200000	1
85250000	4
85300000	7
85350000	3
85400000	10
85450000	2
85500000	2
85550000	5
85600000	3
85650000	0
85700000	2
85750000	2
85800000	1
85850000	2
85900000	1
85950000	3
86000000	1
86050000	1
86100000	3
86150000	6
86200000	3
86250000	2
86300000	2
86350000	1
86400000	2
86450000	2
86500000	2
86550000	1
86600000	6
86650000	3
86700000	5
86750000	3
86800000	2
86850000	3
86900000	2
86950000	2
87000000	8
87050000	4
87100000	4
87150000	3
87200000	7
87250000	7
87300000	2
87350000	1
87400000	2
87450000	6
87500000	2
87550000	4
87600000	8
87650000	2
87700000	2
87750000	3
87800000	2
87850000	3
87900000	3
87950000	1
88000000	1
88050000	1
88100000	1
88150000	3
88200000	3
88250000	1
88300000	2
88350000	2
88400000	4
88450000	2
88500000	3
88550000	3
88600000	2
88650000	2
88700000	2
88750000	1
88800000	4
88850000	2
88900000	2
88950000	2
89000000	2
89050000	1
89100000	3
89150000	2
89200000	3
89250000	3
89300000	0
89350000	1
89400000	0
89450000	7
89500000	2
89550000	2
89600000	2
89650000	2
89700000	3
89750000	0
89800000	3
89850000	1
89900000	2
89950000	2
90000000	0
90050000	2
90100000	1
90150000	4
90200000	2
90250000	0
90300000	0
90350000	2
90400000	2
90450000	1
90500000	2
90550000	2
90600000	5
90650000	5
90700000	0
90750000	1
90800000	2
90850000	2
90900000	4
90950000	3
91000000	4
91050000	0
91100000	1
91150000	5
91200000	2
91250000	3
91300000	3
91350000	3
91400000	1
91450000	3
91500000	1
91550000	1
91600000	3
91650000	0
91700000	0
91750000	2
91800000	4
91850000	4
91900000	3
91950000	3
92000000	3
92050000	1
92100000	4
92150000	1
92200000	2
92250000	1
92300000	4
92350000	1
92400000	2
92450000	3
92500000	3
92550000	0
92600000	0
92650000	1
92700000	3
92750000	2
92800000	1
92850000	2
92900000	1
92950000	5
93000000	1
93050000	5
93100000	1
93150000	1
93200000	1
93250000	2
93300000	3
93350000	1
93400000	2
93450000	2
93500000	4
93550000	1
93600000	0
93650000	2
93700000	1
93750000	1
93800000	3
93850000	0
93900000	0
93950000	3
94000000	1
94050000	1
94100000	1
94150000	3
94200000	2
94250000	2
94300000	0
94350000	0
94400000	5
94450000	2
94500000	4
94550000	1
94600000	0
94650000	0
94700000	3
94750000	4
94800000	0
94850000	2
94900000	2
94950000	2
95000000	0
95050000	2
95100000	2
95150000	4
95200000	4
95250000	3
95300000	1
95350000	1
95400000	2
95450000	2
95500000	0
95550000	1
95600000	4
95650000	4
95700000	1
95750000	2
95800000	2
95850000	4
95900000	4
95950000	2
96000000	2
96050000	5
96100000	2
96150000	4
96200000	1
96250000	1
96300000	4
96350000	4
96400000	3
96450000	1
96500000	3
96550000	2
96600000	2
96650000	4
96700000	1
96750000	1
96800000	0
96850000	4
96900000	2
96950000	3
97000000	1
97050000	3
97100000	2
97150000	3
97200000	2
97250000	1
97300000	1
97350000	0
97400000	0
97450000	1
97500000	0
97550000	1
97600000	1
97650000	5
97700000	3
97750000	1
97800000	4
97850000	3
97900000	3
97950000	3
98000000	0
98050000	1
98100000	6
98150000	0
98200000	0
98250000	2
98300000	1
98350000	0
98400000	2
98450000	1
98500000	0
98550000	4
98600000	3
98650000	0
98700000	0
98750000	4
98800000	0
98850000	1
98900000	2
98950000	0
99000000	1
99050000	1
99100000	2
99150000	1
99200000	0
99250000	2
99300000	1
99350000	2
99400000	0
99450000	3
99500000	0
99550000	1
99600000	4
99650000	1
99700000	1
99750000	2
99800000	4
99850000	2
99900000	1
[truncated: 2,001 more rows]

## Sheet: Figure 2c
PBBr-X	PL efficiency (%)	RL intensity
800	40.3	42.6
400	49.8	91.8
200	54.8	104.7
100	60.5	257.1
50	48.5	335.3
20	36.5	1003.9
10	28.6	919.5
5	21.8	1355.7
3	17.7	773.5

## Sheet: Figure 2d
		RL intensity
Wavelength (nm)	PBBr-3	PBBr-5	PBBr-10	PBBr-20	PBBr-50	PBBr-100	PBBr-200	PBBr-400	PBBr-800
300	11.4364	18.8424	12.9758	8.13333	11.4242	14.8061	7.9697	11.9212	16.4727
302	11.1758	14.0939	11.6939	9.76667	11.7727	12.3849	7.74242	12.297	14.0515
304	11.4325	11.2546	11.1307	11.1381	12.355	10.9983	8.00866	12.7939	12.3554
306	12.2065	10.3242	11.2861	12.2476	13.171	10.6463	8.7684	13.4121	11.3844
308	13.4978	11.303	12.1602	13.0952	14.2208	11.329	10.0216	14.1515	11.1385
310	14.1169	16.2338	14.2554	13.5887	15.8615	14.7879	10.8918	14.5238	10.3463
312	18.0736	19.0217	16.0087	12.7879	18.4286	16.2511	13.1861	16.8355	13.0866
314	20.329	24.0736	21.0346	13.6883	19.1082	18.0996	16.8398	16.7533	16.2338
316	24.2684	29.9178	24	14.697	20.0217	22.0736	20.8052	18.303	19.9957
318	26.8182	30.4719	23.8182	14.6753	19.7359	22.6061	23.316	16.7836	19.1688
320	26.8052	28.5931	20.9178	16.342	18.7792	24.1775	23.4805	15.1948	20.0217
322	22.8658	26.1385	21	15.7835	17.4286	23.0346	21.8875	17.2078	17.9264
324	20.3983	19.5065	19.6883	15.4286	15.303	19.8182	18.2597	16.3204	15.684
326	18.5195	19.0866	18.4849	14.5584	13.355	18.3333	14.8139	15.8442	14.2165
328	17.8745	18.2857	17.0217	16.013	13.7792	16.4069	12.4372	14.5671	15.3723
330	16.4156	20.8701	17.9221	18.0693	12.381	17.0173	12.0563	14.7835	15.3593
332	26.2597	21.6883	19.8095	22.6277	13.9134	17.684	14.1255	17.2684	16.5801
334	37.4199	24.9307	23.9567	25.9524	18.4675	20.2814	17.9783	18.1212	15.4242
336	47.1255	31.8442	27.8485	29.2944	25.8961	25.316	23.0043	19.4026	19.342
338	61.5065	39.4199	34.7965	35.9524	33.1299	28.4286	27.4156	22.9437	21.5931
340	73.3463	42.4762	36.7489	43.5974	36.4286	28.8268	29.9567	25.0476	22.4805
342	80.052	45.1602	37.1515	47.5108	36.6667	27.9913	29.6061	25.6104	22.9004
344	75.9437	43.9351	34.1169	49.2078	32.9351	26.0563	27.0909	22.4892	22.4589
346	65.3983	37.9394	29.1948	45.7446	25.9654	20.5195	24.5411	22.4502	19.1169
348	61.5238	29.9048	28.7489	46.1905	19.1948	15.026	21.7533	19.8095	17.1299
350	56.3853	27.0476	29.4069	43.2727	20.1862	14.1861	18.5887	16.8658	14.6061
352	52.2597	25.5281	29.6926	43.7879	23.8182	18.8918	22.4069	16.8875	17.0822
354	59.1515	27.0043	32.4849	48.5065	28.4026	23.684	25.1775	18.3463	20.2381
356	66.5931	29.2684	35.2554	54.7316	33.9524	29.1255	31.5541	22.2467	22.2771
358	71.5974	32.3074	36.7662	63.7706	36.7533	32.5714	35.8831	27.2381	22.4589
360	71.0779	37.7446	37.2424	64.4026	35.3377	35.0649	38.5238	30.645	25.9307
362	66.4675	41.0563	38.5541	60.9524	31.2987	32.6926	37.5151	33.9437	27.8398
364	61.1125	40.5758	40.303	57.7835	26.5584	27.7403	34.0649	32.5844	27.8312
366	56.355	37.0217	38.1602	49.9177	25.9091	22.7186	28.3723	28.7576	26.5195
368	49	34.368	35.026	45.2121	25.0649	22.7576	26.632	25.052	26.1515
370	48.1558	28.9697	33.9264	40.4026	23.4978	21.329	23.7229	22.2381	24.4372
372	51.0346	26.6493	34.3853	37.1385	25.2727	22.7186	23.2338	19.974	23.2857
374	56.8788	25.6017	35.4719	40.3809	27.8138	23.8961	23.5628	19.3853	22.4242
376	59.7533	30.5584	35.5281	40.1558	27.3896	24.9957	24.5281	24.6061	25.2121
378	59.7403	34.9264	39.7446	42.7013	28.2554	24.8701	24.3247	28.4719	28.1818
380	58.8961	35.4589	41.3809	43.7792	28.8442	25.632	23.5541	33.3247	27.7403
382	57.6883	37.4805	38.7922	47.4545	29.0433	26.1255	24.1818	36.6883	29.2684
384	50.0346	38.3766	38.5065	52.1948	30.5844	26.8658	26.5151	36.71	29.5628
386	48.961	42.6493	37.5238	52.329	26.8528	28.2381	29.2294	36.2165	27.8095
388	49.1515	44.7706	35.1861	49.5325	25.4849	30.0866	29.8052	34.2684	28.7706
390	54.5801	44.3117	31.5368	49.4892	27.0217	29.4849	28.6926	30.7489	28.6061
392	52.0173	44.4632	31.4892	46.1861	25.3636	28.0043	32.1212	29.8052	28.1558
394	50.2208	42.7229	34.0996	44.7316	27.9567	27.8875	34.039	26.5584	29.0217
396	50.1688	39.3723	33.039	41.0606	28.5325	29.4156	33.8398	26.0173	26.645
398	46.1385	34.3766	32.4372	39.8831	26.3939	27.6796	32.3853	26.6493	25.4546
400	39.0303	28.8312	33.4545	37.8658	24.645	24.6191	31.6104	24.2771	23.0866
402	35.3939	29.4199	34.3939	33.2857	20.1645	24.7013	29.8052	24.052	19.8615
404	33.1125	27.961	30.2771	30.5325	17.5758	21.9654	24.8009	23.0909	18.5022
406	31.7186	25.9394	25.9913	29.8268	17.2554	18.3896	17.5844	21.2944	18.684
408	27.1125	23.8658	24.8875	26.9091	16.7403	16.8182	18.9783	19.5022	19.8009
410	26.4546	24.6364	22.4459	25.8138	18.4546	15.2727	18.8615	18.7922	20.7403
412	28.0822	25.2684	17.6623	24.9654	16.4372	14.5671	20.8658	16.2987	19.987
414	26.632	22.4589	17.4113	22.329	14.4935	14.0346	20.1342	16.5584	20.0563
416	24.6493	22.3507	18.1991	20.9524	14.4069	16.1342	18.7662	15.7316	18.948
418	25.684	22.3463	21.3333	18.1862	17.684	19.7229	16.7229	16.5022	17.303
420	28.7316	24.9048	23.7706	18.7316	21.1299	20.2597	14.3593	15.8961	14.8831
422	27.7186	27.2597	26.2857	19.8831	23.0217	20.7273	11.9091	17.7792	15.0952
424	30.0173	30.6407	25.5714	22.0346	24.8442	23.4156	13.7013	18.4329	15.5671
426	30.5411	31.5758	23.7836	26.7533	26.7965	22.7879	18.0606	19.4113	17.1818
428	32.1385	32.9221	25.2164	35.0952	24.0606	24.4069	24.5628	19.4416	18.4459
430	33.6926	35.2424	26.3853	40.8139	23.9091	23.8312	27.0476	20.974	18.6623
432	33.8701	40.5368	29.4892	47.8182	24.5844	27.1169	27.6926	20.8225	18.4805
434	38.2857	47.8831	37.5844	50.7229	27.6623	30.1818	26.1515	22.3896	17.9697
436	47.2944	58.8745	49.7576	57.7186	32.1429	32.7143	24.2078	24.2771	15.2554
438	54.039	71.8658	58.0693	62.8052	37.2035	36.303	23.0606	25.7792	14.2035
440	67.2035	85.2121	67.6796	76.6407	42.9177	43.0303	22.5108	26.2511	14.5628
442	80.7359	102.892	81.1688	99.1602	51.9307	48.5238	24.8961	24.71	16.3983
444	95.1429	126.563	103.203	124.108	57.2381	54.1558	31.4589	27.3809	17.3809
446	112.961	164.87	128.455	158.723	68.1039	62.4719	35.5022	30.8225	18.4286
448	138.091	205.844	161.442	199.771	82.5195	75.6017	41.0736	33.1429	20.9783
450	175.952	257.987	209.736	239.117	98.6017	92.3723	43.3333	38.7879	22.9913
452	211.433	316.688	256.836	282.61	117.528	106.823	44.4156	42.6753	23.2814
454	246.364	379.16	311.623	333.823	136.857	122.848	49.4286	46.6147	25.1472
456	301.952	446.476	358.281	399.403	159.602	133.294	53.2035	49.3463	26.0433
458	351.996	535.446	406.03	462.004	177.043	148.281	61.2424	49.3723	27.3809
460	396.177	607.706	447.16	509.195	195.043	161.346	71.013	54.7273	27.7056
462	434.048	694.883	481.944	569.416	214.965	181.974	74.4502	59.5974	28.8701
464	466.524	746.649	517.32	609.026	232.065	198.9	79.8139	65.4416	30.0433
466	494.381	800.117	565.377	646.797	243.39	216.853	81.1515	70.4113	29.8442
468	509.437	830.866	597.978	666.16	245.719	226.693	79.9567	71.4719	30.7056
470	525.268	859.502	629.87	694.892	245.779	225.701	78.9394	72.7662	30.6234
472	545.983	892.394	646.719	718.117	248.991	213.229	82.987	73.013	29.6061
474	566.043	916.563	664.61	733.732	247.831	211.545	89.0779	72.1169	31.71
476	584.446	946.71	672.234	741.242	251.671	214.416	95.4589	77.0346	34.6797
478	606.203	984.177	683.19	758.784	257.208	224.147	94.9307	81.6796	38.5541
480	623.004	1006.85	703.398	772.502	273.658	235.801	99.7316	87.7836	38.4199
482	642.485	1056.58	730.026	800.866	288.545	247.342	104.126	89.1212	38.8961
484	662.502	1086.48	767.286	831.212	298.74	252.203	107.048	93.2684	41.0217
486	689.706	1132.88	801.312	877.104	314.584	255.697	105.61	95.7446	40.6234
488	712.156	1171.39	843.429	915.506	325.238	256.857	112.775	90.6926	38.3333
490	752.026	1188.96	871.082	949.697	331.926	268.558	115.446	88.8052	37.6926
492	770.935	1222.01	899.359	975.632	333.766	276.152	117.294	86.7316	39.6753
494	785.065	1255.38	923.03	993.268	335.593	277.316	115.455	84.3636	43.2251
496	799.688	1283.33	939.693	1017.3	341.017	279.333	112.113	82.342	42.7706
498	784.887	1329.56	938.035	1020.16	333.836	268.264	112.476	82.1688	43.0303
500	779.16	1342.6	928.792	1009.93	332.654	261.442	109.026	89.2121	42.4502
502	773.455	1355.74	919.459	1003.9	335.268	257.069	104.727	91.7749	42.645
504	762.043	1348.61	906.069	985.944	318.939	255.965	102.013	91.658	40.0909
506	761.736	1319.99	879.255	956.203	314.636	265.039	96.2771	94.9351	37.7489
508	736.437	1298.29	870.758	928.108	308.892	257.485	97.4416	88.6364	33.8961
510	704.225	1291.9	854.532	907.537	300.918	247.697	102.117	84.1125	34.5108
512	683.584	1241.49	836.208	890.043	295.277	237.978	99.316	76.6753	34.8485
514	653.342	1202.55	814.74	856.537	281.242	228.364	104.061	72.0823	32.5628
516	636.84	1158.42	781.229	819.926	272.212	225.424	100.126	66.3074	30.0476
518	616.844	1129.95	769.199	803.022	267.299	216.909	98.4156	64.2727	29.5238
520	599.996	1094.54	740.468	778.753	253.745	215.446	93.4372	63.6017	29.052
522	580.152	1067.64	716.489	747.368	251.835	209.368	85.303	65.4848	29.0476
524	566.234	1053.15	696.476	723.81	244.009	195.424	85.7403	63.1385	25.7879
526	538.766	1043.54	669.701	700.58	240.29	182.528	80.8268	64.8528	27.9567
528	526.827	989.836	648.714	673.788	237.835	172.225	74.3074	62.29	30.3247
530	515.537	943.714	636.433	659.082	229.42	170.511	73.3377	63.1429	30.3074
532	507.502	918.242	612.905	649.974	218.255	168.108	69.7662	58.5455	27.4113
534	500.948	894.706	599.268	647.255	210.801	167.372	68.8528	58.4242	25.9307
536	482.052	861.857	575.9	627.294	203.632	169.394	69.8052	54.316	24.8528
538	457.926	830.918	564.823	596.009	197.675	165.619	68.9091	56.5671	23.0476
540	448.069	798.818	547.108	565.688	191.199	163.788	69.9567	53.4502	23.4416
542	418.416	778.879	525.519	531.792	186.801	158.411	67.7662	53.7186	24.5151
544	403.424	740.801	502.221	503.589	179.576	149.022	66.7619	51.4199	26.4892
546	383.831	708.818	489.022	488.273	170.913	135.848	67.0736	53.4329	28.0173
548	380.13	683.913	463.463	471.619	163.424	123.455	63.9307	50.8788	26.9957
550	368.931	663.818	436.576	461.091	151.108	115.506	59.1299	49.1515	24.7792
552	345.584	637.97	417.771	437.333	145.801	108.221	55.684	45.4156	23.2511
554	335.316	606.255	409.286	412.286	143.113	103.229	48.303	41.7792	21.6926
556	321.333	578.139	391.255	387.048	141.1	104.216	43.8658	37.0303	21.1775
558	297.351	558.048	362.381	371.749	134.329	103.039	41.2684	34.9437	19.6493
560	277.463	531.117	342.247	358.801	127.792	98.7532	38.3377	33.7619	20.7533
562	260.71	503.372	336.58	343.879	120.385	91.316	37.9913	33.1472	21.5411
564	248.771	484.909	321.55	326.645	115.593	84.6753	35.2424	31.0043	20.7013
566	232.597	469.069	303.818	310.377	106.126	77.7792	34.6753	30.7749	17.5974
568	221.065	459.329	284.836	298.584	98.6493	70.4502	32.6147	31.9091	15.3203
570	221.468	438.026	265.216	282.779	95.8442	64.7922	29.2684	29.7056	13.7662
572	210.312	415.169	248.662	269.537	92.8052	67.9048	28.0822	29.3507	14.0563
574	195.952	394.537	230.416	250.043	87.4502	66.1645	27.3333	30.3593	14.1039
576	188.545	370.896	227.398	238.814	87.0303	65.9048	27.2467	31.039	14.7662
578	180.494	345.229	219.009	221.615	88.2424	63.2078	27.684	29.2641	15.7835
580	168.433	327.701	215.87	204.268	83.4762	60.9004	27.2121	25.368	16.4546
582	157.714	304.727	213.065	187.784	80.5238	58.3247	25.7922	25.6234	16.6623
584	149.359	290.597	196.048	186.485	75.5931	58.0693	25.1991	25.9307	14.6407
586	145.619	272.195	185.229	181.84	76.6017	56.1299	24.2727	23.3463	13.2511
588	138.468	266.814	177.714	182.823	74.2424	57.4069	22.2338	21.2727	14.1082
590	131.805	256.628	172.398	169.333	69.1299	52.2814	22.974	20.1342	12.9307
592	130.571	249.455	167.416	165.567	63.1688	47.0779	22.4849	19.9697	11.7835
594	119.684	236.922	155.216	154.957	57.1125	43.9437	21.8875	19.5454	9.91775
596	107.9	218.212	148.74	140.779	51.5325	40.8312	20.4459	16.7056	9.77922
598	101.874	202.861	136.346	127.325	47.5498	37.3939	18.5584	16.4546	9.32468
600	90.8571	185.84	119.957	120.394	43.7619	37.1255	20.8225	15.658	8.56277
602	89.2424	175.307	106.234	112.602	42.7879	33.974	19.8615	13.8961	7.93939
604	86.9437	167.784	96.6753	106.701	42.5325	32.7446	18.8528	12.1775	7.64935
606	79.9134	156.965	94.5974	99.6537	39.1385	29.5801	17.4069	9.56277	7.91342
608	76.6234	148.697	90.1558	93.3939	35.8009	26.9048	15.6667	10.3333	8.17749
610	69.2727	133.558	88.6493	88.4978	33.0433	27.2381	14.1255	12.2294	6.96537
612	61.7316	120.957	86.2987	80.9437	33.7749	25.5108	12.5801	13.4459	7.48918
614	56.4719	114.229	78.632	72.6277	32.1558	26.3117	12.6537	14.2078	8.75325
616	51.4849	109.216	74.0952	69.7879	32.8182	26.6104	14.0736	15.1299	9.57143
618	51.4762	102.515	65.4762	66.658	31.5195	23.0043	14.6017	14.7965	9.35065
620	46.9264	98.9307	63.6537	61.7013	31.9567	21.5368	14.1342	12.026	7.14719
622	46.2381	102.732	60.026	57.1342	32.7965	17.1039	13.3203	9.91342	6.95671
624	46.4719	97.1169	55.6883	56.6017	29.6753	13.9697	14.1991	9.50649	5.57143
626	45.2381	89.1472	52.3939	55.2857	24.7619	13.7186	13.8961	9.98268	5.8658
628	41.9567	83.355	47.6753	50.8571	21.039	13.7879	13.381	9.12554	5.60606
630	40.2208	76.9394	42.8615	49.4416	19.1732	16.0433	11.9004	9.7013	7.27273
632	40.7965	70.1602	42.4978	52.9437	20.4762	15.3203	10.5758	10.1255	8.05628
634	41.3074	59.5758	39.7446	53.671	20.8615	14.8485	11.4286	10.5281	8.60173
636	38.3117	54.3636	39.3247	50.8052	21.8355	14.5584	10.8225	8.31169	8.06061
638	38.3766	56.0043	37.6234	45.6493	23.4286	14.4416	10.3636	9.94372	8.30736
640	34.5801	50.5714	37.3723	44.9654	21.0346	14.8095	9.8961	9.88312	8.01299
642	31.2121	48.2641	38.5108	39.3507	17.4935	14.7965	9.04762	10.2165	8.12121
644	25.6796	46.1299	37.3766	33.4069	14.8139	14.1082	7.0303	10.1515	6.79654
646	23.5714	45.1385	33.29	29.7359	14.0866	12.5238	5.9697	12.0173	6.68831
648	22.9394	41.7965	30.0087	29.2814	12.9697	9.5671	5.91342	12.1126	7.1342
650	23.3377	37.0996	26.4892	27.1688	13	8.64069	6.69697	11.9827	6.95238
652	24.6407	30.1169	23.8398	24.6537	13.2771	9.77489	7.12554	10.6797	7.39394
654	26.2121	28.8398	23.0303	23.3333	15.7186	11.3636	5.9697	10.9134	8.31602
656	26.3983	28.7706	22.9437	23.1732	15.0519	11.5411	5.86147	9.8658	9.34632
658	25.4849	28.8095	26.1212	23.8831	15.0952	12.368	6.94805	8.77056	9.34632
660	22.697	29.1991	23.1645	23.7836	15.1212	12.1082	7.64935	7.58009	9.32035
662	21.3117	29.5714	20.0087	22.0693	16.1212	12.4935	7.5974	7.08225	9.90043
664	19.4242	31.4935	17.2424	21.355	14.4329	10.9437	7.93939	5.80519	9.84416
666	19.1558	32.0606	15.0823	19.5151	13.8225	9.37662	8.15152	6.63636	8.38095
668	18.9913	28.4805	13.5065	17.1299	12.3766	9.66234	8.37229	8.02597	6.92641
670	18.684	28.8095	14.7576	16.4632	10.2987	8.83983	6.73593	8.06494	7.79221
672	17.5584	27.0563	14.3203	16.6407	8.25974	8.8355	6.81385	8.9697	9.329
674	16.3117	23.6926	13.3377	16.8485	7.56277	9.89177	6.71861	8.17316	10.039
676	15.3939	20.9004	10.9654	14.6104	6.35065	10.3766	6.65801	7.11255	9.91342
678	14.4675	19.7749	10.5801	13.684	7.54545	11.974	5.15584	6.80519	10.0216
680	15.2641	20.2208	10.974	12.1861	8.84848	10.7229	5.7013	6.72727	8.8658
682	16.355	18.0736	11.8528	12.5281	10.2511	9.07359	5.90909	6.91342	6.66667
684	14.961	16.0476	11.9957	12.6883	9.74459	7.85281	8.4632	8.70563	4.00433
686	14.4762	14.6147	13.6104	14.5195	8.65801	7.20346	9.03463	9.63203	4.21645
688	13.5108	12.5541	11.5195	14.2597	7.46753	6.51082	9.19481	9.75325	5.16017
690	12.697	11.5584	10.1688	13.8442	7.20346	7.65801	9.19048	9.19048	5.87446
692	12.0649	12.5974	10.0433	12.1991	7.68398	8.29004	8.87446	9.4026	6.15152
694	11.329	13.9091	8.94805	10.1385	9.21645	8.63203	7.671	7.88745	6.90909
696	10.4675	14.8528	9.04762	8.1342	11.5628	8.5368	6.16017	8.39394	7.38095
698	9.83117	12.0736	9.84416	6.88312	13.6407	8.47619	5.54113	9.93939	6.93939
700	8.36797	11.7879	9.71429	9.40693	13.1732	8.4026	6.8355	11.9351	6.4329
702	7.33333	10.2554	8.0303	10.9091	10.9091	7.87446	6.17316	12.3377	5.62771
704	7.92641	8.85714	6.22944	10.7229	7.42857	6.55411	6.13853	11.0433	4.81385
706	8.8961	9.51515	6.33766	12.9307	5.2684	6.8961	6.54545	9.41991	4.83117
708	10.4459	10.8182	7.71861	12.7359	4.24675	6.08225	5.89177	7.24242	3.68398
710	10.9913	9.9697	9.5368	11.974	4.97835	4.95238	6.17749	4.01299	3.8961
712	9.91342	11.5801	10.7403	10.9784	5.50216	5.25541	6.17749	3.77922	4.77489
714	10.0649	9.97835	12.0866	9.0303	7.54978	5.22078	7.46753	5.8355	6.4026
716	9.58442	9.96104	11.4502	9.671	8.38095	4.94805	8.85281	6.31602	7.57576
718	7.671	7.77489	10.4892	7.91342	7.58009	4.52814	7.7316	6.43723	7.2987
720	6.64935	8.44156	9.96104	5.04762	8.01299	6.44156	8.33766	7.97403	6.63203
722	5.79221	9.97835	8.17316	5.25974	7.69264	8.28571	8.47619	8.08225	6.63636
724	4.67532	10.5108	7.86147	4.41991	7.53247	9.87446	7	8.79221	5.8355
726	4.58442	9.82251	7.671	5.54978	7.58442	10.8571	5.90476	8.0303	5.09957
728	5.97403	10.8961	6.90043	6.71861	7.05195	10.5931	7.13853	7.18182	5.2987
730	7.56277	11.1082	6.75325	8.54113	6.59307	9.88312	7.77489	6.8658	6.4632
732	9.06061	10.4675	5.60606	10.5325	4.8355	7.25108	7.35498	5.96104	6.4026
734	9.27706	8.52814	6.47186	11.0693	5.34199	5.9697	7.25108	5.98268	6.52814
736	8.83983	8.329	5.64069	9.35498	7.8658	5.42857	8.34199	7.12554	6.329
738	8.43723	9.61905	4.80519	9.02597	8.05195	4.74892	9.23377	7.67965	6.54113
740	7.08225	10.5801	5.16017	7.52814	8.97403	4.98268	9.33766	9.12987	7.10823
742	7.04762	10.0087	4.93506	6.8961	9.50649	4.71861	8.58874	7.91342	6.45022
744	8.62771	8.98268	6.17749	6.64069	10.4978	4.54113	11.0952	7.91342	6.02597
746	8.71429	8.69697	8.16017	6.73593	8.79654	7.53247	10.5455	6.63203	7.0303
748	9.33766	7.33766	8.54545	7.19913	5.45455	7.82251	10.2857	5.54545	7.25108
750	9.76623	6.30303	8.71861	6.42424	7.35498	9.68831	10.342	5.20779	7.21212
752	9.04329	5.64935	7.45887	5.01299	8.64069	9.57576	9.98701	5.87879	6.8658
754	8.07792	7.19913	7.14286	4.35065	8.95671	9.84848	9.05195	7.69264	5.66667
756	7.24242	8.25974	6.63636	4.34199	8.54978	8.2987	8.20346	9.11255	7.09091
758	5.58442	7.93506	5.49784	3.98701	8.80087	6.96537	6.67965	10.0303	6.76623
760	6.01299	7.61905	5.99567	4.91342	8.22944	5.96104	7.14719	12.7792	7.00866
762	5.77922	7.37662	5.93939	6.19481	7.58009	7.03896	7.35931	12.8268	8.61472
764	7.80087	7.55411	5.2987	7.00433	5.41126	6.21212	8.64935	13.5368	8.19048
766	9.16017	7.92208	5.04762	6.31169	6.26407	6.34632	8.35065	12.2511	6.29004
768	8.67965	8.45455	4.71429	5.52381	6.80087	6.02597	8.76623	10.645	5.20779
770	6.80952	7.48918	4.90909	6.4026	6.23377	5.94372	7.41558	9.47619	3.63203
772	6.66234	8.02597	4.62771	6.51948	5.88745	5.1039	6.09524	7.51948	5.16883
774	6.19048	7.48485	4.61039	5.50649	6.67532	5.68398	4.54545	6.60606	5.4329
776	5.82684	7.35931	4.329	6.02165	6.99567	5.58442	4.72727	6.59307	6.51948
778	6.19913	6.5974	2.87446	6.92641	7.57143	5.74892	6.07792	5.80952	6.07792
780	7.62338	5.83983	4.84848	6.30303	8.67965	5.65801	7.90476	7.83983	6.5974
782	7.81818	4.47186	5.2381	5.8355	8.35065	5.61905	8.4632	8.31169	5.32468
784	7.04762	4.72294	6.64502	5.05195	7.98268	4.83117	8.64502	8.45887	5.13853
786	6.74892	4.24242	6.79654	5.65801	6.26407	4.72727	7.78355	9.91775	5.00866
788	10.0823	4.96104	6.81385	4.39827	6.78788	4.77922	6.11688	10.6061	5.97403
790	12.329	4.99567	7.5671	3.00866	7.42857	5.45022	4.24242	10.1039	6.35931
792	12.039	5.20779	7.49351	2.61472	8.54113	5.07359	4.30303	9.93074	6.29004
794	11.4164	5.97662	7.31948	3.12251	8.74329	5.04589	4.45758	9.54113	6.1632
796	9.98225	6.91645	7.03074	4.21255	8.78312	4.92944	5.18788	9.03896	5.88268
798	7.73636	8.02727	6.62727	5.88485	8.66061	4.72424	6.49394	8.42424	5.44848
800	4.67879	9.30909	6.10909	8.13939	8.37576	4.4303	8.37576	7.69697	4.86061

## Sheet: Figure 2e
Dose rate (μGy s-1)	RL intensity		Fitted Curves Plot
0.68844	23.2		X	Y
4.583	54.6		0.68844	17.6169
9.641	77.5		0.96603	18.9412
11.912	80.5		1.24362	20.2655
17.375	83.4		1.52121	21.5898
34.75	169		1.7988	22.9141
69.5	323		2.07639	24.2384
104.25	497		2.35397	25.5627
139	676		2.63156	26.8869
173.75	843		2.90915	28.2112
208.5	1015.7		3.18674	29.5355
243.25	1166.7		3.46433	30.8598
278	1355.7		3.74192	32.1841
			4.01951	33.5084
			4.2971	34.8327
			4.57469	36.157
			4.85228	37.4812
			5.12987	38.8055
			5.40746	40.1298
			5.68504	41.4541
			5.96263	42.7784
			6.24022	44.1027
			6.51781	45.427
			6.7954	46.7512
			7.07299	48.0755
			7.35058	49.3998
			7.62817	50.7241
			7.90576	52.0484
			8.18335	53.3727
			8.46094	54.697
			8.73853	56.0213
			9.01611	57.3456
			9.2937	58.6698
			9.57129	59.9941
			9.84888	61.3184
			10.1265	62.6427
			10.4041	63.967
			10.6816	65.2913
			10.9592	66.6156
			11.2368	67.9399
			11.5144	69.2641
			11.792	70.5884
			12.0696	71.9127
			12.3472	73.237
			12.6248	74.5613
			12.9024	75.8856
			13.1799	77.2099
			13.4575	78.5342
			13.7351	79.8585
			14.0127	81.1827
			14.2903	82.507
			14.5679	83.8313
			14.8455	85.1556
			15.1231	86.4799
			15.4007	87.8042
			15.6783	89.1285
			15.9558	90.4527
			16.2334	91.777
			16.511	93.1013
			16.7886	94.4256
			17.0662	95.7499
			17.3438	97.0742
			17.6214	98.3985
			17.899	99.7228
			18.1766	101.047
			18.4541	102.371
			18.7317	103.696
			19.0093	105.02
			19.2869	106.344
			19.5645	107.668
			19.8421	108.993
			20.1197	110.317
			20.3973	111.641
			20.6749	112.966
			20.9524	114.29
			21.23	115.614
			21.5076	116.939
			21.7852	118.263
			22.0628	119.587
			22.3404	120.911
			22.618	122.236
			22.8956	123.56
			23.1732	124.884
			23.4507	126.209
			23.7283	127.533
			24.0059	128.857
			24.2835	130.181
			24.5611	131.506
			24.8387	132.83
			25.1163	134.154
			25.3939	135.479
			25.6715	136.803
			25.949	138.127
			26.2266	139.451
			26.5042	140.776
			26.7818	142.1
			27.0594	143.424
			27.337	144.749
			27.6146	146.073
			27.8922	147.397
			28.1698	148.721
			28.4474	150.046
			28.7249	151.37
			29.0025	152.694
			29.2801	154.019
			29.5577	155.343
			29.8353	156.667
			30.1129	157.991
			30.3905	159.316
			30.6681	160.64
			30.9457	161.964
			31.2233	163.289
			31.5008	164.613
			31.7784	165.937
			32.056	167.261
			32.3336	168.586
			32.6112	169.91
			32.8888	171.234
			33.1664	172.559
			33.444	173.883
			33.7216	175.207
			33.9991	176.531
			34.2767	177.856
			34.5543	179.18
			34.8319	180.504
			35.1095	181.829
			35.3871	183.153
			35.6647	184.477
			35.9423	185.801
			36.2199	187.126
			36.4974	188.45
			36.775	189.774
			37.0526	191.099
			37.3302	192.423
			37.6078	193.747
			37.8854	195.071
			38.163	196.396
			38.4406	197.72
			38.7182	199.044
			38.9957	200.369
			39.2733	201.693
			39.5509	203.017
			39.8285	204.341
			40.1061	205.666
			40.3837	206.99
			40.6613	208.314
			40.9389	209.639
			41.2165	210.963
			41.494	212.287
			41.7716	213.612
			42.0492	214.936
			42.3268	216.26
			42.6044	217.584
			42.882	218.909
			43.1596	220.233
			43.4372	221.557
			43.7148	222.882
			43.9924	224.206
			44.2699	225.53
			44.5475	226.854
			44.8251	228.179
			45.1027	229.503
			45.3803	230.827
			45.6579	232.152
			45.9355	233.476
			46.2131	234.8
			46.4907	236.124
			46.7682	237.449
			47.0458	238.773
			47.3234	240.097
			47.601	241.422
			47.8786	242.746
			48.1562	244.07
			48.4338	245.394
			48.7114	246.719
			48.989	248.043
			49.2665	249.367
			49.5441	250.692
			49.8217	252.016
			50.0993	253.34
			50.3769	254.664
			50.6545	255.989
			50.9321	257.313
			51.2097	258.637
			51.4873	259.962
			51.7648	261.286
			52.0424	262.61
			52.32	263.934
			52.5976	265.259
			52.8752	266.583
			53.1528	267.907
			53.4304	269.232
			53.708	270.556
			53.9856	271.88
			54.2632	273.204
			54.5407	274.529
			54.8183	275.853
			55.0959	277.177
			55.3735	278.502
			55.6511	279.826
			55.9287	281.15
			56.2063	282.474
			56.4839	283.799
			56.7615	285.123
			57.039	286.447
			57.3166	287.772
			57.5942	289.096
			57.8718	290.42
			58.1494	291.744
			58.427	293.069
			58.7046	294.393
			58.9822	295.717
			59.2597	297.042
			59.5373	298.366
			59.8149	299.69
			60.0925	301.014
			60.3701	302.339
			60.6477	303.663
			60.9253	304.987
			61.2029	306.312
			61.4805	307.636
			61.758	308.96
			62.0356	310.285
			62.3132	311.609
			62.5908	312.933
			62.8684	314.257
			63.146	315.582
			63.4236	316.906
			63.7012	318.23
			63.9788	319.555
			64.2564	320.879
			64.5339	322.203
			64.8115	323.527
			65.0891	324.852
			65.3667	326.176
			65.6443	327.5
			65.9219	328.825
			66.1995	330.149
			66.4771	331.473
			66.7547	332.797
			67.0323	334.122
			67.3098	335.446
			67.5874	336.77
			67.865	338.095
			68.1426	339.419
			68.4202	340.743
			68.6978	342.067
			68.9754	343.392
			69.253	344.716
			69.5306	346.04
			69.8081	347.365
			70.0857	348.689
			70.3633	350.013
			70.6409	351.337
			70.9185	352.662
			71.1961	353.986
			71.4737	355.31
			71.7513	356.635
			72.0289	357.959
			72.3064	359.283
			72.584	360.607
			72.8616	361.932
			73.1392	363.256
			73.4168	364.58
			73.6944	365.905
			73.972	367.229
			74.2496	368.553
			74.5272	369.877
			74.8047	371.202
			75.0823	372.526
			75.3599	373.85
			75.6375	375.175
			75.9151	376.499
			76.1927	377.823
			76.4703	379.147
			76.7479	380.472
			77.0255	381.796
			77.303	383.12
			77.5806	384.445
			77.8582	385.769
			78.1358	387.093
			78.4134	388.417
			78.691	389.742
			78.9686	391.066
			79.2462	392.39
			79.5238	393.715
			79.8013	395.039
			80.0789	396.363
			80.3565	397.688
			80.6341	399.012
			80.9117	400.336
			81.1893	401.66
			81.4669	402.985
			81.7445	404.309
			82.0221	405.633
			82.2996	406.958
			82.5772	408.282
			82.8548	409.606
			83.1324	410.93
			83.41	412.255
			83.6876	413.579
			83.9652	414.903
			84.2428	416.228
			84.5204	417.552
			84.798	418.876
			85.0755	420.2
			85.3531	421.525
			85.6307	422.849
			85.9083	424.173
			86.1859	425.498
			86.4635	426.822
			86.7411	428.146
			87.0187	429.47
			87.2963	430.795
			87.5738	432.119
			87.8514	433.443
			88.129	434.768
			88.4066	436.092
			88.6842	437.416
			88.9618	438.74
			89.2394	440.065
			89.517	441.389
			89.7946	442.713
			90.0721	444.038
			90.3497	445.362
			90.6273	446.686
			90.9049	448.01
			91.1825	449.335
			91.4601	450.659
			91.7377	451.983
			92.0153	453.308
			92.2929	454.632
			92.5704	455.956
			92.848	457.28
			93.1256	458.605
			93.4032	459.929
			93.6808	461.253
			93.9584	462.578
			94.236	463.902
			94.5136	465.226
			94.7912	466.55
			95.0687	467.875
			95.3463	469.199
			95.6239	470.523
			95.9015	471.848
			96.1791	473.172
			96.4567	474.496
			96.7343	475.82
			97.0119	477.145
			97.2895	478.469
			97.567	479.793
			97.8446	481.118
			98.1222	482.442
			98.3998	483.766
			98.6774	485.091
			98.955	486.415
			99.2326	487.739
			99.5102	489.063
			99.7878	490.388
			100.065	491.712
			100.343	493.036
			100.621	494.361
			100.898	495.685
			101.176	497.009
			101.453	498.333
			101.731	499.658
			102.008	500.982
			102.286	502.306
			102.564	503.631
			102.841	504.955
			103.119	506.279
			103.396	507.603
			103.674	508.928
			103.952	510.252
			104.229	511.576
			104.507	512.901
			104.784	514.225
			105.062	515.549
			105.34	516.873
			105.617	518.198
			105.895	519.522
			106.172	520.846
			106.45	522.171
			106.727	523.495
			107.005	524.819
			107.283	526.143
			107.56	527.468
			107.838	528.792
			108.115	530.116
			108.393	531.441
			108.671	532.765
			108.948	534.089
			109.226	535.413
			109.503	536.738
			109.781	538.062
			110.059	539.386
			110.336	540.711
			110.614	542.035
			110.891	543.359
			111.169	544.683
			111.447	546.008
			111.724	547.332
			112.002	548.656
			112.279	549.981
			112.557	551.305
			112.834	552.629
			113.112	553.953
			113.39	555.278
			113.667	556.602
			113.945	557.926
			114.222	559.251
			114.5	560.575
			114.778	561.899
			115.055	563.223
			115.333	564.548
			115.61	565.872
			115.888	567.196
			116.166	568.521
			116.443	569.845
			116.721	571.169
			116.998	572.493
			117.276	573.818
			117.553	575.142
			117.831	576.466
			118.109	577.791
			118.386	579.115
			118.664	580.439
			118.941	581.764
			119.219	583.088
			119.497	584.412
			119.774	585.736
			120.052	587.061
			120.329	588.385
			120.607	589.709
			120.885	591.034
			121.162	592.358
			121.44	593.682
			121.717	595.006
			121.995	596.331
			122.272	597.655
			122.55	598.979
			122.828	600.304
			123.105	601.628
			123.383	602.952
			123.66	604.276
			123.938	605.601
			124.216	606.925
			124.493	608.249
			124.771	609.574
			125.048	610.898
			125.326	612.222
			125.604	613.546
			125.881	614.871
			126.159	616.195
			126.436	617.519
			126.714	618.844
			126.992	620.168
			127.269	621.492
			127.547	622.816
			127.824	624.141
			128.102	625.465
			128.379	626.789
			128.657	628.114
			128.935	629.438
			129.212	630.762
			129.49	632.086
			129.767	633.411
			130.045	634.735
			130.323	636.059
			130.6	637.384
			130.878	638.708
			131.155	640.032
			131.433	641.356
			131.711	642.681
			131.988	644.005
			132.266	645.329
			132.543	646.654
			132.821	647.978
			133.098	649.302
			133.376	650.626
			133.654	651.951
			133.931	653.275
			134.209	654.599
			134.486	655.924
			134.764	657.248
			135.042	658.572
			135.319	659.896
			135.597	661.221
			135.874	662.545
			136.152	663.869
			136.43	665.194
			136.707	666.518
			136.985	667.842
			137.262	669.167
			137.54	670.491
			137.817	671.815
			138.095	673.139
			138.373	674.464
			138.65	675.788
			138.928	677.112
			139.205	678.437
			139.483	679.761
			139.761	681.085
			140.038	682.409
			140.316	683.734
			140.593	685.058
			140.871	686.382
			141.149	687.707
			141.426	689.031
			141.704	690.355
			141.981	691.679
			142.259	693.004
			142.536	694.328
			142.814	695.652
			143.092	696.977
			143.369	698.301
			143.647	699.625
			143.924	700.949
			144.202	702.274
			144.48	703.598
			144.757	704.922
			145.035	706.247
			145.312	707.571
			145.59	708.895
			145.868	710.219
			146.145	711.544
			146.423	712.868
			146.7	714.192
			146.978	715.517
			147.256	716.841
			147.533	718.165
			147.811	719.489
			148.088	720.814
			148.366	722.138
			148.643	723.462
			148.921	724.787
			149.199	726.111
			149.476	727.435
			149.754	728.759
			150.031	730.084
			150.309	731.408
			150.587	732.732
			150.864	734.057
			151.142	735.381
			151.419	736.705
			151.697	738.029
			151.975	739.354
			152.252	740.678
			152.53	742.002
			152.807	743.327
			153.085	744.651
			153.362	745.975
			153.64	747.299
			153.918	748.624
			154.195	749.948
			154.473	751.272
			154.75	752.597
			155.028	753.921
			155.306	755.245
			155.583	756.569
			155.861	757.894
			156.138	759.218
			156.416	760.542
			156.694	761.867
			156.971	763.191
			157.249	764.515
			157.526	765.84
			157.804	767.164
			158.081	768.488
			158.359	769.812
			158.637	771.137
			158.914	772.461
			159.192	773.785
			159.469	775.11
			159.747	776.434
			160.025	777.758
			160.302	779.082
			160.58	780.407
			160.857	781.731
			161.135	783.055
			161.413	784.38
			161.69	785.704
			161.968	787.028
			162.245	788.352
			162.523	789.677
			162.8	791.001
			163.078	792.325
			163.356	793.65
			163.633	794.974
			163.911	796.298
			164.188	797.622
			164.466	798.947
			164.744	800.271
			165.021	801.595
			165.299	802.92
			165.576	804.244
			165.854	805.568
			166.132	806.892
			166.409	808.217
			166.687	809.541
			166.964	810.865
			167.242	812.19
			167.52	813.514
			167.797	814.838
			168.075	816.162
			168.352	817.487
			168.63	818.811
			168.907	820.135
			169.185	821.46
			169.463	822.784
			169.74	824.108
			170.018	825.432
			170.295	826.757
			170.573	828.081
			170.851	829.405
			171.128	830.73
			171.406	832.054
			171.683	833.378
			171.961	834.702
			172.239	836.027
			172.516	837.351
			172.794	838.675
			173.071	840
			173.349	841.324
			173.626	842.648
			173.904	843.972
			174.182	845.297
			174.459	846.621
			174.737	847.945
			175.014	849.27
			175.292	850.594
			175.57	851.918
			175.847	853.242
			176.125	854.567
			176.402	855.891
			176.68	857.215
			176.958	858.54
			177.235	859.864
			177.513	861.188
			177.79	862.513
			178.068	863.837
			178.345	865.161
			178.623	866.485
			178.901	867.81
			179.178	869.134
			179.456	870.458
			179.733	871.783
			180.011	873.107
			180.289	874.431
			180.566	875.755
			180.844	877.08
			181.121	878.404
			181.399	879.728
			181.677	881.053
			181.954	882.377
			182.232	883.701
			182.509	885.025
			182.787	886.35
			183.065	887.674
			183.342	888.998
			183.62	890.323
			183.897	891.647
			184.175	892.971
			184.452	894.295
			184.73	895.62
			185.008	896.944
			185.285	898.268
			185.563	899.593
			185.84	900.917
			186.118	902.241
			186.396	903.565
			186.673	904.89
			186.951	906.214
			187.228	907.538
			187.506	908.863
			187.784	910.187
			188.061	911.511
			188.339	912.835
			188.616	914.16
			188.894	915.484
			189.171	916.808
			189.449	918.133
			189.727	919.457
			190.004	920.781
			190.282	922.105
			190.559	923.43
			190.837	924.754
			191.115	926.078
			191.392	927.403
			191.67	928.727
			191.947	930.051
			192.225	931.375
			192.503	932.7
			192.78	934.024
			193.058	935.348
			193.335	936.673
			193.613	937.997
			193.89	939.321
			194.168	940.645
			194.446	941.97
			194.723	943.294
			195.001	944.618
			195.278	945.943
			195.556	947.267
			195.834	948.591
			196.111	949.915
			196.389	951.24
			196.666	952.564
			196.944	953.888
			197.222	955.213
			197.499	956.537
			197.777	957.861
			198.054	959.186
			198.332	960.51
			198.609	961.834
			198.887	963.158
			199.165	964.483
			199.442	965.807
			199.72	967.131
			199.997	968.456
			200.275	969.78
			200.553	971.104
			200.83	972.428
			201.108	973.753
			201.385	975.077
			201.663	976.401
			201.941	977.726
			202.218	979.05
			202.496	980.374
			202.773	981.698
			203.051	983.023
			203.329	984.347
			203.606	985.671
			203.884	986.996
			204.161	988.32
			204.439	989.644
			204.716	990.968
			204.994	992.293
			205.272	993.617
			205.549	994.941
			205.827	996.266
			206.104	997.59
			206.382	998.914
			206.66	1000.24
			206.937	1001.56
			207.215	1002.89
			207.492	1004.21
			207.77	1005.54
			208.048	1006.86
			208.325	1008.18
			208.603	1009.51
			208.88	1010.83
			209.158	1012.16
			209.435	1013.48
			209.713	1014.81
			209.991	1016.13
			210.268	1017.45
			210.546	1018.78
			210.823	1020.1
			211.101	1021.43
			211.379	1022.75
			211.656	1024.08
			211.934	1025.4
			212.211	1026.72
			212.489	1028.05
			212.767	1029.37
			213.044	1030.7
			213.322	1032.02
			213.599	1033.35
			213.877	1034.67
			214.155	1035.99
			214.432	1037.32
			214.71	1038.64
			214.987	1039.97
			215.265	1041.29
			215.542	1042.62
			215.82	1043.94
			216.098	1045.26
			216.375	1046.59
			216.653	1047.91
			216.93	1049.24
			217.208	1050.56
			217.486	1051.89
			217.763	1053.21
			218.041	1054.53
			218.318	1055.86
			218.596	1057.18
			218.874	1058.51
			219.151	1059.83
			219.429	1061.16
			219.706	1062.48
			219.984	1063.8
			220.261	1065.13
			220.539	1066.45
			220.817	1067.78
			221.094	1069.1
			221.372	1070.43
			221.649	1071.75
			221.927	1073.07
			222.205	1074.4
			222.482	1075.72
			222.76	1077.05
			223.037	1078.37
			223.315	1079.7
			223.593	1081.02
			223.87	1082.34
			224.148	1083.67
			224.425	1084.99
			224.703	1086.32
			224.98	1087.64
			225.258	1088.97
			225.536	1090.29
			225.813	1091.61
			226.091	1092.94
			226.368	1094.26
			226.646	1095.59
			226.924	1096.91
			227.201	1098.24
			227.479	1099.56
			227.756	1100.88
			228.034	1102.21
			228.312	1103.53
			228.589	1104.86
			228.867	1106.18
			229.144	1107.51
			229.422	1108.83
			229.699	1110.15
			229.977	1111.48
			230.255	1112.8
			230.532	1114.13
			230.81	1115.45
			231.087	1116.78
			231.365	1118.1
			231.643	1119.42
			231.92	1120.75
			232.198	1122.07
			232.475	1123.4
			232.753	1124.72
			233.031	1126.05
			233.308	1127.37
			233.586	1128.69
			233.863	1130.02
			234.141	1131.34
			234.418	1132.67
			234.696	1133.99
			234.974	1135.32
			235.251	1136.64
			235.529	1137.96
			235.806	1139.29
			236.084	1140.61
			236.362	1141.94
			236.639	1143.26
			236.917	1144.59
			237.194	1145.91
			237.472	1147.23
			237.75	1148.56
			238.027	1149.88
			238.305	1151.21
			238.582	1152.53
			238.86	1153.86
			239.138	1155.18
			239.415	1156.5
			239.693	1157.83
			239.97	1159.15
			240.248	1160.48
			240.525	1161.8
			240.803	1163.13
			241.081	1164.45
			241.358	1165.77
			241.636	1167.1
			241.913	1168.42
			242.191	1169.75
			242.469	1171.07
			242.746	1172.4
			243.024	1173.72
			243.301	1175.04
			243.579	1176.37
			243.857	1177.69
			244.134	1179.02
			244.412	1180.34
			244.689	1181.67
			244.967	1182.99
			245.244	1184.31
			245.522	1185.64
			245.8	1186.96
			246.077	1188.29
			246.355	1189.61
			246.632	1190.94
			246.91	1192.26
			247.188	1193.58
			247.465	1194.91
			247.743	1196.23
			248.02	1197.56
			248.298	1198.88
			248.576	1200.21
			248.853	1201.53
			249.131	1202.85
			249.408	1204.18
			249.686	1205.5
			249.964	1206.83
			250.241	1208.15
			250.519	1209.48
			250.796	1210.8
			251.074	1212.12
			251.351	1213.45
			251.629	1214.77
			251.907	1216.1
			252.184	1217.42
			252.462	1218.75
			252.739	1220.07
			253.017	1221.39
			253.295	1222.72
			253.572	1224.04
			253.85	1225.37
			254.127	1226.69
			254.405	1228.02
			254.683	1229.34
			254.96	1230.66
			255.238	1231.99
			255.515	1233.31
			255.793	1234.64
			256.07	1235.96
			256.348	1237.29
			256.626	1238.61
			256.903	1239.93
			257.181	1241.26
			257.458	1242.58
			257.736	1243.91
			258.014	1245.23
			258.291	1246.56
			258.569	1247.88
			258.846	1249.2
			259.124	1250.53
			259.402	1251.85
			259.679	1253.18
			259.957	1254.5
			260.234	1255.83
			260.512	1257.15
			260.789	1258.47
			261.067	1259.8
			261.345	1261.12
			261.622	1262.45
			261.9	1263.77
			262.177	1265.1
			262.455	1266.42
			262.733	1267.74
			263.01	1269.07
			263.288	1270.39
			263.565	1271.72
			263.843	1273.04
			264.121	1274.37
			264.398	1275.69
			264.676	1277.01
			264.953	1278.34
			265.231	1279.66
			265.508	1280.99
			265.786	1282.31
			266.064	1283.64
			266.341	1284.96
			266.619	1286.28
			266.896	1287.61
			267.174	1288.93
			267.452	1290.26
			267.729	1291.58
			268.007	1292.91
			268.284	1294.23
			268.562	1295.55
			268.84	1296.88
			269.117	1298.2
			269.395	1299.53
			269.672	1300.85
			269.95	1302.18
			270.228	1303.5
			270.505	1304.82
			270.783	1306.15
			271.06	1307.47
			271.338	1308.8
			271.615	1310.12
			271.893	1311.45
			272.171	1312.77
			272.448	1314.09
			272.726	1315.42
			273.003	1316.74
			273.281	1318.07
			273.559	1319.39
			273.836	1320.72
			274.114	1322.04
			274.391	1323.36
			274.669	1324.69
			274.947	1326.01
			275.224	1327.34
			275.502	1328.66
			275.779	1329.99
			276.057	1331.31
			276.334	1332.63
			276.612	1333.96
			276.89	1335.28
			277.167	1336.61
			277.445	1337.93
			277.722	1339.26
			278	1340.58

## Sheet: Figure 2f
Time (s)	RL intensity
0	35.035
1	38.038
2	48.0481
3	32.032
4	31.031
5	41.041
6	6071.07
7	6174.17
8	2795.8
9	33.033
10	35.035
11	34.034
12	31.031
13	37.037
14	38.038
15	50.05
16	854.855
17	6243.24
18	6151.15
19	1997
20	44.044
21	45.045
22	38.038
23	45.045
24	27.027
25	36.036
26	39.039
27	1746.75
28	6390.39
29	6151.15
30	998.999
31	39.039
32	29.029
33	30.03
34	43.043
35	44.044
36	26.026
37	24.024
38	46.0461
39	2745.75
40	6149.15
41	6272.27
42	60.0601
43	39.039
44	24.024
45	39.039
46	26.026
47	37.037
48	40.04
49	42.042
50	3707.71
51	6231.23
52	5588.59
53	39.039
54	27.027
55	24.024
56	40.04
57	46.0461
58	29.029
59	27.027
60	45.045
61	4497.5
62	6185.19
63	4637.64
64	49.0491
65	41.041
66	32.032
67	56.0561
68	42.042
69	30.03
70	26.026
71	35.035
72	40.04
73	5417.42
74	6268.27
75	3634.63
76	56.0561
77	35.035
78	40.04
79	51.051
80	51.051
81	37.037
82	46.0461
83	68.0681
84	6279.28
85	6139.14
86	2702.7
87	38.038
88	57.0571
89	53.053
90	32.032
91	33.033
92	42.042
93	32.032
94	1001
95	6280.28
96	6367.37
97	1793.79
98	38.038
99	34.034
100	41.041
101	30.03
102	30.03
103	35.035
104	40.04
105	29.029
106	2116.12
107	6225.23
108	6300.3
109	678.679
110	34.034
111	35.035
112	35.035
113	33.033
114	36.036
115	42.042
116	41.041
117	2973.97
118	6255.26
119	5836.84
120	34.034
121	37.037
122	36.036
123	44.044
124	44.044
125	34.034
126	37.037
127	41.041
128	4074.07
129	6324.32
130	5010.01
131	37.037
132	42.042
133	29.029
134	37.037
135	39.039
136	40.04
137	30.03
138	33.033
139	33.033
140	5051.05
141	6267.27
142	3877.88
143	34.034
144	47.047
145	30.03
146	21.021
147	42.042
148	37.037
149	38.038
150	40.04
151	6113.11
152	6176.18
153	2898.9
154	43.043
155	32.032
156	46.0461
157	33.033
158	41.041
159	23.023
160	37.037
161	896.897
162	6375.38
163	6302.3
164	1822.82
165	45.045
166	33.033
167	32.032
168	26.026
169	21.021
170	33.033
171	37.037
172	23.023
173	2086.09
174	6288.29
175	6108.11
176	704.705
177	51.051
178	31.031
179	37.037
180	42.042
181	38.038
182	46.0461
183	37.037
184	2975.98
185	6446.45
186	6018.02
187	39.039
188	49.0491
189	29.029
190	50.05
191	28.028
192	40.04
193	41.041
194	35.035
195	4153.15
196	6211.21
197	5087.09
198	47.047
199	40.04
200	41.041
201	31.031
202	43.043
203	46.0461
204	40.04
205	40.04
206	39.039
207	5242.24
208	6267.27
209	3978.98
210	46.0461
211	29.029
212	27.027
213	24.024
214	35.035
215	28.028
216	47.047
217	36.036
218	6278.28
219	6113.11
220	2982.98
221	42.042
222	35.035
223	41.041
224	38.038
225	35.035
226	34.034
227	37.037
228	752.753
229	6392.39
230	6363.36
231	6319.32
232	1984.98
233	36.036
234	35.035
235	52.0521
236	49.0491
237	38.038
238	40.04
239	34.034
240	1799.8
241	6279.28
242	6125.12
243	1008.01
244	37.037
245	41.041
246	37.037
247	43.043
248	44.044
249	42.042
250	32.032
251	2837.84
252	6270.27
253	6346.35
254	40.04
255	47.047
256	31.031
257	40.04
258	26.026
259	40.04
260	35.035
261	43.043
262	3827.83
263	6355.36
264	6239.24
265	5237.24
266	32.032
267	25.025
268	36.036
269	39.039
270	41.041
271	39.039
272	44.044
273	36.036
274	4973.97
275	6273.27
276	4260.26
277	45.045
278	38.038
279	31.031
280	46.0461
281	44.044
282	37.037
283	39.039
284	33.033
285	5627.63
286	6404.4
287	3394.39
288	40.04
289	44.044
290	37.037
291	21.021
292	49.0491
293	34.034
294	27.027
295	281.281
296	6329.33
297	6254.25
298	6216.22
299	2525.53
300	33.033
301	29.029
302	40.04
303	44.044
304	37.037
305	54.054
306	41.041
307	1246.25
308	6170.17
309	6270.27
310	1486.49
311	37.037
312	37.037
313	41.041
314	38.038
315	33.033
316	52.0521
317	37.037
318	2187.19
319	6125.12
320	6241.24
321	675.676
322	51.051
323	47.047
324	39.039
325	32.032
326	33.033
327	37.037
328	31.031
329	3146.15
330	6377.38
331	6277.28
332	5907.91
333	53.053
334	35.035
335	45.045
336	34.034
337	27.027
338	64.0641
339	50.05
340	56.0561
341	4288.29
342	6208.21
343	5110.11
344	45.045
345	34.034
346	36.036
347	51.051
348	35.035
349	39.039
350	36.036
351	58.0581
352	5098.1
353	6302.3
354	4293.29
355	38.038
356	44.044
357	39.039
358	63.0631
359	44.044
360	34.034
361	31.031
362	38.038
363	6013.01
364	6370.37
365	6147.15
366	3104.1
367	44.044
368	30.03
369	50.05
370	39.039
371	33.033
372	40.04
373	36.036
374	573.574
375	6298.3
376	6346.35
377	2225.23
378	48.0481
379	42.042
380	39.039
381	34.034
382	34.034
383	46.0461
384	33.033
385	1529.53
386	6270.27
387	6370.37
388	1266.27
389	41.041
390	39.039
391	44.044
392	28.028
393	34.034
394	33.033
395	42.042
396	31.031
397	2613.61
398	6240.24
399	6257.26
400	80.0801
401	39.039
402	54.054
403	51.051
404	42.042
405	32.032
406	34.034
407	46.0461
408	3568.57
409	6334.33
410	5602.6
411	41.041
412	32.032
413	41.041
414	51.051
415	37.037
416	30.03
417	36.036
418	36.036
419	4499.5
420	6253.25
421	4634.63
422	48.0481
423	35.035
424	45.045
425	42.042
426	29.029
427	33.033
428	36.036
429	29.029
430	5203.2
431	6277.28
432	6334.33
433	3647.65
434	50.05
435	40.04
436	42.042
437	52.0521
438	47.047
439	41.041
440	32.032
441	91.0911
442	6239.24
443	6272.27
444	2723.72
445	32.032
446	45.045
447	37.037
448	28.028
449	35.035
450	36.036
451	41.041
452	1105.11
453	6240.24
454	5968.97
455	1672.67
456	36.036
457	36.036
458	40.04
459	31.031
460	48.0481
461	46.0461
462	48.0481
463	31.031
464	2098.1
465	6259.26
466	6267.27
467	530.531
468	38.038
469	36.036
470	44.044
471	48.0481
472	32.032
473	46.0461
474	40.04
475	3215.22
476	6439.44
477	5959.96
478	59.0591
479	37.037
480	48.0481
481	37.037
482	40.04
483	38.038
484	31.031
485	38.038
486	4157.16
487	6290.29
488	4877.88
489	46.0461
490	47.047
491	39.039
492	40.04
493	55.0551
494	46.0461
495	44.044
496	31.031
497	39.039
498	5170.17
499	6181.18
500	3882.88
501	47.047
502	33.033
503	31.031
504	35.035
505	45.045
506	31.031
507	40.04
508	38.038
509	5901.9
510	6188.19
511	2912.91
512	49.0491
513	24.024
514	35.035
515	51.051
516	36.036
517	28.028
518	49.0491
519	664.665
520	6416.42
521	6414.41
522	2069.07
523	57.0571
524	29.029
525	30.03
526	40.04
527	41.041
528	45.045
529	43.043
530	46.0461
531	1619.62
532	6294.29
533	6380.38
534	1138.14
535	44.044
536	39.039
537	23.023
538	38.038
539	39.039
540	34.034
541	50.05
542	2717.72
543	6245.25
544	6317.32
545	113.113
546	42.042
547	37.037
548	49.0491
549	32.032
550	41.041
551	46.0461
552	26.026
553	3426.43
554	6339.34
555	5657.66
556	45.045
557	32.032
558	33.033
559	44.044
560	33.033
561	43.043
562	43.043
563	50.05
564	28.028
565	4726.73
566	6162.16
567	4552.55
568	59.0591
569	59.0591
570	36.036
571	37.037
572	27.027
573	44.044
574	51.051
575	38.038
576	5628.63
577	6321.32
578	3408.41
579	31.031
580	49.0491
581	35.035
582	37.037
583	39.039
584	28.028
585	40.04
586	326.326
587	6192.19
588	6376.38
589	2515.52
590	29.029
591	40.04
592	43.043
593	44.044
594	36.036
595	49.0491
596	29.029
597	39.039
598	1258.26
599	6363.36
600	6173.17
601	1590.59
602	57.0571
603	49.0491
604	48.0481
605	26.026
606	41.041
607	26.026
608	35.035
609	2262.26
610	6281.28
611	6166.17
612	513.513
613	35.035
614	36.036
615	39.039
616	40.04
617	37.037
618	55.0551
619	37.037
620	3194.19
621	6202.2
622	5923.92
623	36.036
624	25.025
625	28.028
626	41.041
627	34.034
628	42.042
629	36.036
630	27.027
631	34.034
632	4069.07
633	6282.28
634	4815.82
635	37.037
636	31.031
637	16.016
638	33.033
639	30.03
640	33.033
641	37.037
642	38.038
643	5010.01
644	6267.27
645	4057.06
646	22.022
647	41.041
648	36.036
649	43.043
650	30.03
651	33.033
652	32.032
653	45.045
654	6072.07
655	6161.16
656	3176.18
657	33.033
658	39.039
659	30.03
660	38.038
661	34.034
662	37.037
663	30.03
664	31.031
665	596.597
666	6262.26
667	6305.31
668	2024.02
669	40.04
670	29.029
671	34.034
672	39.039
673	33.033
674	31.031
675	47.047
676	1669.67
677	6251.15
678	6337.14
679	1062.06
680	33.033
681	39.039
682	30.03
683	38.038
684	34.034
685	37.037
686	596.597
687	6162.26
688	6205.31
689	2024.02
690	37.037
691	29.029
692	44.044
693	31.031
694	37.037
695	33.033
696	46.0461
697	40.04
698	35.035
699	30.03
700	31.031

## Sheet: Figure 3a
BBr			AA			BPh			PAA			PBBr			PBPh
Energy (KeV)	Absorbance (cm2 g-1)		Energy (KeV)	Absorbance (cm2 g-1)		Energy (KeV)	Absorbance (cm2 g-1)		Wavelength (nm)	RL intensity		Wavelength (nm)	RL intensity		Wavelength (nm)	RL intensity
1	2357		1	3144		1	2244		300	14.5		300	18.8424		300	25.69
1.5	799		1.5	1038		1.5	718.1		302	14.5		302	14.0939		301	27.433
1.55	731.3		2	459.9		2	312.2		304	12		304	11.2546		302	30.751
1.55	1667		3	141.6		3	93.94		306	23		306	10.3242		303	35.623
1.57	1544		4	60.28		4	39.49		308	20		308	11.303		304	40.243
1.6	1430		5	30.85		5	20.05		310	15.5		310	16.2338		305	44.044
1.6	1847		6	17.79		6	11.51		312	18.5		312	19.0217		306	50.246
1.69	1616		8	7.474		8	4.832		314	21.5		314	24.0736		307	58.849
1.78	1415		10	3.851		10	2.512		316	24.5		316	29.9178		308	67.228
1.78	1560		15	1.24		15	0.8568		318	16.5		318	30.4719		309	78.288
2	1168		20	0.6259		20	0.4693		320	18		320	28.5931		310	93.121
3	408.4		30	0.3159		30	0.2722		322	17		322	26.1385		311	112.609
4	189.4		40	0.238		40	0.2208		324	16		324	19.5065		312	142.415
5	103.4		50	0.207		50	0.199		326	9.5		326	19.0866		313	175.7
6	62.76		60	0.1906		60	0.1866		328	9.5		328	18.2857		314	205.184
8	28.45		80	0.1723		80	0.1715		330	15.5		330	20.8701		315	235.613
10	15.4		100	0.161		100	0.1612		332	13.5		332	21.6883		316	271.684
13.47	6.824		150	0.1426		150	0.1435		334	18.5		334	24.9307		317	308.966
13.47	41.44		200	0.13		200	0.1311		336	25		336	31.8442		318	341.614
15	31.53		300	0.1126		300	0.1137		338	13.5		338	39.4199		319	370.174
20	14.89		400	0.1008		400	0.1018		340	22		340	42.4762		320	404.117
30	5.042		500	0.09201		500	0.09291		342	22.5		342	45.1602		321	434.119
40	2.342		600	0.08507		600	0.08591		344	14		344	43.9351		322	473.669
50	1.322		800	0.07471		800	0.07544		346	10.5		346	37.9394		323	520.17
60	0.848		1000	0.06717		1000	0.06783		348	14		348	29.9048		324	548.443
80	0.4547		1022	0.06647		1022	0.06713		350	14.5		350	27.0476		325	581.924
100	0.3058		1250	0.06007		1250	0.06066		352	17		352	25.5281		326	622.006
150	0.1836		1500	0.05467		1500	0.05521		354	16		354	27.0043		327	651.994
200	0.1452		2000	0.04692		2000	0.04734		356	12.5		356	29.2684		328	664.412
300	0.1147		2044	0.04637		2044	0.04679		358	20.5		358	32.3074		329	671.083
400	0.09977		3000	0.03766		3000	0.03791		360	14.5		360	37.7446		330	683.445
500	0.08997		4000	0.03225		4000	0.03237		362	16.5		362	41.0563		331	685.468
600	0.08268		5000	0.0287		5000	0.02871		364	17		364	40.5758		332	686.273
800	0.07217		6000	0.0262		6000	0.02611		366	10.5		366	37.0217		333	694.428
1000	0.06471		7000	0.02434		7000	0.02418		368	12.5		368	34.368		334	691.607
1022	0.06402		8000	0.02292		8000	0.0227		370	11.5		370	28.9697		335	675.038
1250	0.05779		9000	0.0218		9000	0.02152		372	11.5		372	26.6493		336	669.83
1500	0.05264		10000	0.02089		10000	0.02056		374	16.5		374	25.6017		337	657.517
2000	0.04542		11000	0.02015		11000	0.01978		376	14.5		376	30.5584		338	632.562
2044	0.04492		12000	0.01953		12000	0.01912		378	15		378	34.9264		339	629.083
3000	0.03714		13000	0.01901		13000	0.01856		380	11		380	35.4589		340	629.286
4000	0.03252		14000	0.01857		14000	0.01808		382	16		382	37.4805		341	621.481
5000	0.02962		15000	0.0182		15000	0.01767		384	13		384	38.3766		342	609.784
6000	0.02766		16000	0.01787		16000	0.01732		386	22		386	42.6493		343	599.039
7000	0.02628		18000	0.01735		18000	0.01674		388	19.5		388	44.7706		344	597.513
8000	0.02526		20000	0.01694		20000	0.01629		390	22		390	44.3117		345	596.421
9000	0.02451		22000	0.01663		22000	0.01594		392	13.5		392	44.4632		346	592.186
10000	0.02394		24000	0.01639		24000	0.01566		394	16		394	42.7229		347	582.225
11000	0.0235		26000	0.01619		26000	0.01542		396	16		396	39.3723		348	567.504
12000	0.02315		28000	0.01604		28000	0.01524		398	21.5		398	34.3766		349	547.729
13000	0.02287		30000	0.01591		30000	0.01508		400	11		400	28.8312		350	529.725
14000	0.02266		40000	0.01558		40000	0.01463		402	16		402	29.4199		351	502.705
15000	0.02249		50000	0.0155		50000	0.01447		404	17		404	27.961		352	485.128
16000	0.02236		60000	0.01552		60000	0.01443		406	13		406	25.9394		353	481.005
18000	0.02219		80000	0.0157		80000	0.0145		408	18		408	23.8658		354	477.883
20000	0.0221		100000	0.01592		100000	0.01465		410	15		410	24.6364		355	466.319
22000	0.02207		150000	0.01643		150000	0.01505		412	19		412	25.2684		356	455.266
24000	0.02208		200000	0.01682		200000	0.01537		414	20		414	22.4589		357	432.453
26000	0.02211		300000	0.01737		300000	0.01586		416	20		416	22.3507		358	415.1
28000	0.02217		400000	0.01773		400000	0.01617		418	18		418	22.3463		359	397.579
30000	0.02223		500000	0.01798		500000	0.0164		420	25		420	24.9048		360	373.303
40000	0.02268		600000	0.01817		600000	0.01658		422	21		422	27.2597		361	349.706
50000	0.02317		800000	0.01843		800000	0.01682		424	18		424	30.6407		362	330.015
60000	0.02363		1000000	0.01861		1000000	0.01698		426	27		426	31.5758		363	304.213
80000	0.02443		1500000	0.01888		1500000	0.01723		428	13		428	32.9221		364	277.361
100000	0.02509		2000000	0.01903		2000000	0.01738		430	28		430	35.2424		365	253.015
150000	0.02628		3000000	0.0192		3000000	0.01754		432	20		432	40.5368		366	240.352
200000	0.02706		4000000	0.01929		4000000	0.01762		434	20		434	47.8831		367	229.313
300000	0.02806		5000000	0.01935		5000000	0.01769		436	24		436	58.8745		368	224.931
400000	0.02867		6000000	0.01939		6000000	0.01772		438	24		438	71.8658		369	216.664
500000	0.02908		8000000	0.01945		8000000	0.01778		440	12		440	85.2121		370	208.285
600000	0.02939		10000000	0.01948		10000000	0.01781		442	19		442	102.892		371	198.457
800000	0.02981		15000000	0.01953		15000000	0.01786		444	15		444	126.563		372	192.297
1000000	0.03008		20000000	0.01956		20000000	0.01789		446	27		446	164.87		373	187.159
1500000	0.03049		30000000	0.01959		30000000	0.01791		448	25		448	205.844		374	180.747
2000000	0.03072		40000000	0.01961		40000000	0.01793		450	21		450	257.987		375	174.132
3000000	0.03098		50000000	0.01962		50000000	0.01794		452	18		452	316.688		376	170.583
4000000	0.03111		60000000	0.01963		60000000	0.01795		454	24		454	379.16		377	168.497
5000000	0.0312		80000000	0.01963		80000000	0.01795		456	11		456	446.476		378	164.339
6000000	0.03126		100000000	0.01964		100000000	0.01796		458	16		458	535.446		379	157.843
8000000	0.03135								460	24		460	607.706		380	153.314
10000000	0.0314								462	13		462	694.883		381	147.63
15000000	0.03147								464	18		464	746.649		382	145.754
20000000	0.03151								466	20		466	800.117		383	138.432
30000000	0.03155								468	12		468	830.866		384	128.394
40000000	0.03157								470	21		470	859.502		385	123.41
50000000	0.03158								472	12		472	892.394		386	121.499
60000000	0.0316								474	9		474	916.563		387	118.083
80000000	0.03161								476	25		476	946.71		388	113.743
100000000	0.03161								478	20		478	984.177		389	111.209
									480	13		480	1006.85		390	107.289
									482	12		482	1056.58		391	104.972
									484	12		484	1086.48		392	102.179
									486	16		486	1132.88		393	98.392
									488	15		488	1171.39		394	95.62
									490	20		490	1188.96		395	92.68
									492	15		492	1222.01		396	90.125
									494	15		494	1255.38		397	87.752
									496	20		496	1283.33		398	85.407
									498	23		498	1329.56		399	83.202
									500	20		500	1342.6		400	78.918
									502	17		502	1355.74		401	77.455
									504	20		504	1348.61		402	71.848
									506	9		506	1319.99		403	68.369
									508	20		508	1298.29		404	65.065
									510	21		510	1291.9		405	61.551
									512	15		512	1241.49		406	57.946
									514	9		514	1202.55		407	54.187
									516	16		516	1158.42		408	50.379
									518	19		518	1129.95		409	47.075
									520	14		520	1094.54		410	43.946
									522	22		522	1067.64		411	41.062
									524	26		524	1053.15		412	36.981
									526	19		526	1043.54		413	32.9
									528	15		528	989.836		414	30.03
									530	17		530	943.714		415	28.14
									532	12		532	918.242		416	29.064
									534	16		534	894.706		417	30.044
									536	9		536	861.857		418	29.463
									538	16		538	830.918		419	31.017
									540	21		540	798.818		420	33.012
									542	21		542	778.879		421	35.056
									544	18		544	740.801		422	34.972
									546	12		546	708.818		423	36.449
									548	13		548	683.913		424	35.714
									550	17		550	663.818		425	37.758
									552	14		552	637.97		426	41.062
									554	16		554	606.255		427	44.457
									556	22		556	578.139		428	47.761
									558	17		558	558.048		429	49.693
									560	14		560	531.117		430	51.38
									562	13		562	503.372		431	56.301
									564	11		564	484.909		432	59.437
									566	9		566	469.069		433	63.574
									568	16		568	459.329		434	66.787
									570	10		570	438.026		435	69.853
									572	7		572	415.169		436	74.053
									574	9		574	394.537		437	81.578
									576	22		576	370.896		438	89.327
									578	14		578	345.229		439	99.099
									580	11		580	327.701		440	108.08
									582	9		582	304.727		441	119.98
									584	12		584	290.597		442	130.578
									586	9		586	272.195		443	142.569
									588	6		588	266.814		444	151.942
									590	10		590	256.628		445	159.782
									592	9		592	249.455		446	164.255
									594	12		594	236.922		447	166.621
									596	12		596	218.212		448	166.957
									598	11		598	202.861		449	167.482
									600	7		600	185.84		450	168.483
									602	17		602	175.307		451	169.281
									604	6		604	167.784		452	166.523
									606	5		606	156.965		453	164.269
									608	4		608	148.697		454	164.619
									610	6		610	133.558		455	162.967
									612	15		612	120.957		456	162.05
									614	8		614	114.229		457	163.051
									616	10		616	109.216		458	162.484
									618	11		618	102.515		459	163.107
									620	9		620	98.9307		460	164.941
									622	12		622	102.732		461	165.998
									624	11		624	97.1169		462	168.987
									626	8		626	89.1472		463	172.445
									628	12		628	83.355		464	175.385
									630	9		630	76.9394		465	179.004
									632	12		632	70.1602		466	181.748
									634	12		634	59.5758		467	187.824
									636	14		636	54.3636		468	191.947
									638	8		638	56.0043		469	197.015
									640	12		640	50.5714		470	201.425
									642	7		642	48.2641		471	204.358
									644	13		644	46.1299		472	208.656
									646	12		646	45.1385		473	210.546
									648	11		648	41.7965		474	210.231
									650	9		650	37.0996		475	211.54
									652	5		652	30.1169		476	211.407
									654	8		654	28.8398		477	212.457
									656	10		656	28.7706		478	212.919
									658	6		658	28.8095		479	214.081
									660	3		660	29.1991		480	213.948
									662	9		662	29.5714		481	213.339
									664	11		664	31.4935		482	212.513
									666	11		666	32.0606		483	212.205
									668	6		668	28.4805		484	206.794
									670	3		670	28.8095		485	202.041
									672	6		672	27.0563		486	200.655
									674	9		674	23.6926		487	197.001
									676	7		676	20.9004		488	193.522
									678	9		678	19.7749		489	192.899
									680	9		680	20.2208		490	187.789
									682	8		682	18.0736		491	188.881
									684	3		684	16.0476		492	186.242
									686	15		686	14.6147		493	184.569
									688	16		688	12.5541		494	182.273
									690	6		690	11.5584		495	177.387
									692	11		692	12.5974		496	175.896
									694	7		694	13.9091		497	171.976
									696	10		696	14.8528		498	169.883
									698	7		698	12.0736		499	169.778
									700	8		700	11.7879		500	170.933
									702	4		702	10.2554		501	168.805
									704	10		704	8.85714		502	167.468
									706	10		706	9.51515		503	168.182
									708	11		708	10.8182		504	165.69
									710	15		710	9.9697		505	164.668
									712	10		712	11.5801		506	162.078
									714	4		714	9.97835		507	162.232
									716	7		716	9.96104		508	159.586
									718	3		718	7.77489		509	156.268
									720	4		720	8.44156		510	155.197
									722	9		722	9.97835		511	152.404
									724	5		724	10.5108		512	153.048
									726	5		726	9.82251		513	151.452
									728	5		728	10.8961		514	149.142
									730	7		730	11.1082		515	145.691
									732	11		732	10.4675		516	145.019
									734	8		734	8.52814		517	146.587
									736	11		736	8.329		518	142.1
									738	6		738	9.61905		519	139.524
									740	9		740	10.5801		520	136.451
									742	15		742	10.0087		521	134.099
									744	5		744	8.98268		522	129.199
									746	7		746	8.69697		523	125.559
									748	5		748	7.33766		524	122.346
									750	11		750	6.30303		525	119.763
									752	14		752	5.64935		526	116.956
									754	10		754	7.19913		527	111.3
									756	12		756	8.25974		528	109.592
									758	5		758	7.93506		529	106.61
									760	13		760	7.61905		530	106.043
									762	7		762	7.37662		531	103.495
									764	5		764	7.55411		532	99.694
									766	11		766	7.92208		533	98.777
									768	8		768	8.45455		534	96.397
									770	9		770	7.48918		535	93.737
									772	8		772	8.02597		536	91.595
									774	6		774	7.48485		537	90.797
									776	6		776	7.35931		538	88.781
									778	11		778	6.5974		539	87.087
									780	8		780	5.83983		540	85.547
									782	1		782	4.47186		541	83.909
									784	7		784	4.72294		542	84.819
									786	9		786	4.24242		543	84.287
									788	5		788	4.96104		544	84.511
									790	9		790	4.99567		545	82.551
									792	3		792	5.20779		546	81.802
									794	7		794	5.97662		547	82.32
									796	4		796	6.91645		548	81.158
									798	5		798	8.02727		549	78.995
									800	11		800	9.30909		550	76.755
															551	73.633
															552	68.005
															553	65.373
															554	62.818
															555	59.64
															556	57.127
															557	56.532
															558	54.999
															559	53.69
															560	54.145
															561	55.055
															562	54.642
															563	54.642
															564	52.171
															565	50.043
															566	47.712
															567	48.041
															568	46.9
															569	45.101
															570	42.98
															571	42.203
															572	40.397
															573	39.816
															574	40.432
															575	39.347
															576	37.856
															577	36.736
															578	34.755
															579	33.369
															580	33.334
															581	34.02
															582	33.565
															583	33.586
															584	34.048
															585	33.733
															586	33.271
															587	33.159
															588	32.424
															589	31.395
															590	30.786
															591	29.68
															592	29.82
															593	28.952
															594	28.329
															595	27.727
															596	25.865
															597	26.103
															598	25.004
															599	22.589
															600	20.909
															601	18.795
															602	17.423
															603	16.758
															604	16.597
															605	16.247
															606	16.499
															607	15.883
															608	15.26
															609	14.413
															610	14.686
															611	13.496
															612	13.72
															613	13.027
															614	12.992
															615	11.914
															616	13.769
															617	14.434
															618	14.924
															619	17.689
															620	15.631
															621	14.798
															622	19.642
															623	15.12
															624	16.695
															625	16.261
															626	18.123
															627	16.254
															628	15.918
															629	14.28
															630	15.897
															631	17.276
															632	20.209
															633	22.162
															634	23.954
															635	25.235
															636	24.563
															637	23.744
															638	22.19
															639	20.51
															640	19.915
															641	18.823
															642	21.434
															643	27.846
															644	27.3
															645	25.725
															646	23.604
															647	21.665
															648	17.164
															649	15.358
															650	14.399
															651	12.25
															652	11.9
															653	10.78
															654	9.394
															655	7.833
															656	7.007
															657	7.007
															658	5.6
															659	4.935
															660	5.243
															661	7.224
															662	6.44
															663	11.599
															664	14.756
															665	17.871
															666	14.441
															667	13.65
															668	10.388
															669	7.245
															670	8.092
															671	8.68
															672	9.1
															673	10.5
															674	9.1
															675	8.785
															676	4.956
															677	8.33
															678	10.57
															679	8.967
															680	9.352
															681	9.898
															682	10.948
															683	11.375
															684	15.841
															685	18.396
															686	20.79
															687	21.917
															688	24.822
															689	25.62
															690	26.264
															691	25.046
															692	23.849
															693	18.592
															694	16.905
															695	14.483
															696	7.889
															697	6.986
															698	7.441
															699	8.232
															700	8.4056
															701	9.0454
															702	10.773
															703	11.634
															704	13.097
															705	14.476
															706	14.959
															707	13.447
															708	12.614
															709	12.159
															710	11.865
															711	14.77
															712	16.163
															713	14.56
															714	14.532
															715	18.235
															716	19.376
															717	20.412
															718	20.041
															719	20.37
															720	17.92
															721	22.547
															722	22.092
															723	23.177
															724	19.985
															725	19.635
															726	18.27
															727	15.029
															728	11.06
															729	7.294
															730	7.791
															731	8.9026
															732	6.944
															733	12.53
															734	13.909
															735	17.675
															736	20.615
															737	21.945
															738	22.19
															739	23.373
															740	25.487
															741	25.221
															742	17.416
															743	13.076
															744	13.405
															745	14.483
															746	15.449
															747	17.612
															748	17.465
															749	19.803
															750	19.579
															751	17.948
															752	16.583
															753	15.75
															754	14.098
															755	15.26
															756	9.597
															757	12.236
															758	15.225
															759	19.488
															760	21.854
															761	22.582
															762	21.525
															763	24.213
															764	22.225
															765	23.268
															766	24.675
															767	24.703
															768	23.583
															769	21.896
															770	14.196
															771	12.817
															772	13.944
															773	12.852
															774	11.788
															775	7.441
															776	6.013
															777	5.53
															778	4.445
															779	4.984
															780	7.133
															781	8.736
															782	11.151
															783	7.567
															784	5.537
															785	7.378
															786	8.316
															787	11.319
															788	14.49
															789	15.043
															790	16.184
															791	15.099
															792	20.671
															793	23.618
															794	23.625
															795	23.156
															796	22.211
															797	20.797
															798	18.9
															799	16.534
															800	13.692

## Sheet: Figure 3c
PBBr-3			PBBr-5			PBBr-10			PBBr-20			PBBr-50			PBBr-100			PBBr-200			PBBr-400			PBBr-800
2q			2q			2q			2q			2q			2q			2q			2q			2q
5.01516	955		5.01516	999		5.00486	779		5.01516	955		5.00486	774		5.00486	767		5.00486	625		5.00486	651		5.00486	674
5.03806	1024		5.04035	967		5.02432	802		5.03806	1024		5.02432	801		5.02432	750		5.02432	602		5.02432	602		5.02432	661
5.06096	973		5.06554	886		5.04378	794		5.06096	973		5.04378	793		5.04378	703		5.04378	600		5.04378	615		5.04378	629
5.08385	951		5.09072	918		5.06325	759		5.08385	951		5.06325	764		5.06325	751		5.06325	598		5.06325	631		5.06325	666
5.10675	928		5.11591	931		5.08271	742		5.10675	928		5.08271	726		5.08271	753		5.08271	624		5.08271	658		5.08271	655
5.12965	908		5.1411	917		5.10217	788		5.12965	908		5.10217	745		5.10217	774		5.10217	651		5.10217	622		5.10217	653
5.15255	930		5.16629	899		5.12164	735		5.15255	930		5.12164	749		5.12164	824		5.12164	648		5.12164	641		5.12164	661
5.17545	942		5.19148	948		5.1411	770		5.17545	942		5.1411	770		5.1411	750		5.1411	625		5.1411	662		5.1411	690
5.19835	866		5.21667	954		5.16056	779		5.19835	866		5.16056	731		5.16056	721		5.16056	616		5.16056	577		5.16056	670
5.22125	958		5.24185	889		5.18003	764		5.22125	958		5.18003	747		5.18003	723		5.18003	623		5.18003	586		5.18003	611
5.24414	864		5.26704	903		5.19949	741		5.24414	864		5.19949	754		5.19949	691		5.19949	600		5.19949	589		5.19949	649
5.26704	876		5.29223	850		5.21896	776		5.26704	876		5.21896	728		5.21896	647		5.21896	627		5.21896	618		5.21896	640
5.28994	838		5.31742	877		5.23842	738		5.28994	838		5.23842	731		5.23842	701		5.23842	599		5.23842	571		5.23842	615
5.31284	875		5.34261	908		5.25788	794		5.31284	875		5.25788	701		5.25788	657		5.25788	542		5.25788	580		5.25788	635
5.33574	903		5.3678	917		5.27735	751		5.33574	903		5.27735	705		5.27735	729		5.27735	600		5.27735	602		5.27735	627
5.35864	902		5.39298	865		5.29681	783		5.35864	902		5.29681	715		5.29681	714		5.29681	552		5.29681	593		5.29681	602
5.38154	806		5.41817	851		5.31627	763		5.38154	806		5.31627	714		5.31627	711		5.31627	596		5.31627	591		5.31627	602
5.40443	820		5.44336	863		5.33574	725		5.40443	820		5.33574	713		5.33574	694		5.33574	604		5.33574	575		5.33574	608
5.42733	841		5.46855	887		5.3552	774		5.42733	841		5.3552	725		5.3552	698		5.3552	571		5.3552	589		5.3552	571
5.45023	812		5.49374	790		5.37467	721		5.45023	812		5.37467	735		5.37467	711		5.37467	568		5.37467	583		5.37467	604
5.47313	852		5.51893	841		5.39413	777		5.47313	852		5.39413	728		5.39413	672		5.39413	572		5.39413	585		5.39413	649
5.49603	837		5.54411	848		5.41359	799		5.49603	837		5.41359	693		5.41359	658		5.41359	556		5.41359	594		5.41359	606
5.51893	836		5.5693	880		5.43306	773		5.51893	836		5.43306	723		5.43306	646		5.43306	545		5.43306	646		5.43306	594
5.54182	814		5.59449	850		5.45252	789		5.54182	814		5.45252	683		5.45252	689		5.45252	578		5.45252	595		5.45252	572
5.56472	913		5.61968	842		5.47198	731		5.56472	913		5.47198	687		5.47198	665		5.47198	528		5.47198	561		5.47198	577
5.58762	837		5.64487	861		5.49145	755		5.58762	837		5.49145	723		5.49145	658		5.49145	486		5.49145	604		5.49145	605
5.61052	838		5.67005	878		5.51091	742		5.61052	838		5.51091	674		5.51091	679		5.51091	507		5.51091	553		5.51091	590
5.63342	830		5.69524	852		5.53037	754		5.63342	830		5.53037	686		5.53037	666		5.53037	562		5.53037	546		5.53037	609
5.65632	836		5.72043	864		5.54984	789		5.65632	836		5.54984	690		5.54984	655		5.54984	548		5.54984	552		5.54984	621
5.67921	770		5.74562	837		5.5693	818		5.67921	770		5.5693	692		5.5693	633		5.5693	544		5.5693	586		5.5693	613
5.70211	841		5.77081	866		5.58877	723		5.70211	841		5.58877	673		5.58877	660		5.58877	526		5.58877	593		5.58877	617
5.72501	822		5.796	891		5.60823	714		5.72501	822		5.60823	634		5.60823	671		5.60823	527		5.60823	572		5.60823	636
5.74791	837		5.82118	812		5.62769	802		5.74791	837		5.62769	638		5.62769	672		5.62769	532		5.62769	563		5.62769	570
5.77081	785		5.84637	853		5.64716	748		5.77081	785		5.64716	685		5.64716	650		5.64716	531		5.64716	540		5.64716	624
5.79371	746		5.87156	812		5.66662	701		5.79371	746		5.66662	654		5.66662	667		5.66662	510		5.66662	569		5.66662	571
5.8166	773		5.89675	862		5.68608	734		5.8166	773		5.68608	687		5.68608	636		5.68608	528		5.68608	543		5.68608	556
5.8395	762		5.92194	863		5.70555	765		5.8395	762		5.70555	682		5.70555	661		5.70555	551		5.70555	545		5.70555	587
5.8624	811		5.94713	854		5.72501	699		5.8624	811		5.72501	677		5.72501	644		5.72501	518		5.72501	583		5.72501	636
5.8853	846		5.97231	860		5.74447	770		5.8853	846		5.74447	681		5.74447	657		5.74447	569		5.74447	587		5.74447	582
5.9082	786		5.9975	840		5.76394	736		5.9082	786		5.76394	663		5.76394	651		5.76394	551		5.76394	543		5.76394	583
5.9311	801		6.02269	839		5.7834	706		5.9311	801		5.7834	666		5.7834	682		5.7834	511		5.7834	561		5.7834	583
5.95399	797		6.04788	880		5.80287	746		5.95399	797		5.80287	657		5.80287	603		5.80287	518		5.80287	589		5.80287	592
5.97689	805		6.07307	887		5.82233	733		5.97689	805		5.82233	636		5.82233	627		5.82233	563		5.82233	546		5.82233	614
5.99979	807		6.09825	870		5.84179	694		5.99979	807		5.84179	627		5.84179	650		5.84179	535		5.84179	559		5.84179	591
6.02269	800		6.12344	856		5.86126	694		6.02269	800		5.86126	726		5.86126	628		5.86126	526		5.86126	556		5.86126	590
6.04559	795		6.14863	856		5.88072	718		6.04559	795		5.88072	732		5.88072	693		5.88072	520		5.88072	554		5.88072	568
6.06849	841		6.17382	842		5.90018	787		6.06849	841		5.90018	712		5.90018	657		5.90018	544		5.90018	559		5.90018	612
6.09138	806		6.19901	815		5.91965	747		6.09138	806		5.91965	647		5.91965	652		5.91965	537		5.91965	532		5.91965	615
6.11428	802		6.2242	889		5.93911	755		6.11428	802		5.93911	634		5.93911	679		5.93911	549		5.93911	529		5.93911	578
6.13718	798		6.24938	857		5.95857	721		6.13718	798		5.95857	677		5.95857	668		5.95857	492		5.95857	559		5.95857	586
6.16008	854		6.27457	886		5.97804	739		6.16008	854		5.97804	708		5.97804	700		5.97804	470		5.97804	569		5.97804	574
6.18298	908		6.29976	919		5.9975	724		6.18298	908		5.9975	684		5.9975	665		5.9975	504		5.9975	537		5.9975	633
6.20588	883		6.32495	901		6.01697	701		6.20588	883		6.01697	647		6.01697	661		6.01697	508		6.01697	557		6.01697	600
6.22878	922		6.35014	873		6.03643	735		6.22878	922		6.03643	701		6.03643	605		6.03643	553		6.03643	592		6.03643	612
6.25167	924		6.37533	868		6.05589	747		6.25167	924		6.05589	665		6.05589	628		6.05589	530		6.05589	566		6.05589	604
6.27457	958		6.40051	883		6.07536	772		6.27457	958		6.07536	638		6.07536	684		6.07536	488		6.07536	600		6.07536	565
6.29747	961		6.4257	913		6.09482	685		6.29747	961		6.09482	662		6.09482	644		6.09482	484		6.09482	571		6.09482	623
6.32037	920		6.45089	844		6.11428	772		6.32037	920		6.11428	660		6.11428	686		6.11428	570		6.11428	557		6.11428	630
6.34327	939		6.47608	849		6.13375	770		6.34327	939		6.13375	635		6.13375	625		6.13375	516		6.13375	594		6.13375	647
6.36617	817		6.50127	908		6.15321	746		6.36617	817		6.15321	599		6.15321	672		6.15321	476		6.15321	572		6.15321	591
6.38906	897		6.52646	864		6.17267	731		6.38906	897		6.17267	696		6.17267	665		6.17267	500		6.17267	537		6.17267	601
6.41196	868		6.55164	902		6.19214	771		6.41196	868		6.19214	676		6.19214	692		6.19214	513		6.19214	622		6.19214	619
6.43486	758		6.57683	878		6.2116	736		6.43486	758		6.2116	721		6.2116	600		6.2116	521		6.2116	544		6.2116	591
6.45776	795		6.60202	858		6.23107	761		6.45776	795		6.23107	625		6.23107	638		6.23107	497		6.23107	591		6.23107	603
6.48066	787		6.62721	862		6.25053	777		6.48066	787		6.25053	635		6.25053	697		6.25053	519		6.25053	552		6.25053	587
6.50356	765		6.6524	826		6.26999	779		6.50356	765		6.26999	705		6.26999	633		6.26999	496		6.26999	570		6.26999	619
6.52646	797		6.67758	818		6.28946	738		6.52646	797		6.28946	666		6.28946	628		6.28946	490		6.28946	546		6.28946	615
6.54935	815		6.70277	875		6.30892	783		6.54935	815		6.30892	682		6.30892	662		6.30892	549		6.30892	589		6.30892	585
6.57225	739		6.72796	823		6.32838	722		6.57225	739		6.32838	654		6.32838	645		6.32838	513		6.32838	576		6.32838	597
6.59515	799		6.75315	873		6.34785	754		6.59515	799		6.34785	693		6.34785	615		6.34785	512		6.34785	540		6.34785	592
6.61805	784		6.77834	847		6.36731	755		6.61805	784		6.36731	688		6.36731	665		6.36731	477		6.36731	603		6.36731	589
6.64095	774		6.80353	849		6.38677	760		6.64095	774		6.38677	663		6.38677	637		6.38677	490		6.38677	558		6.38677	631
6.66385	792		6.82871	841		6.40624	740		6.66385	792		6.40624	678		6.40624	662		6.40624	505		6.40624	588		6.40624	613
6.68674	761		6.8539	843		6.4257	754		6.68674	761		6.4257	628		6.4257	657		6.4257	502		6.4257	643		6.4257	591
6.70964	770		6.87909	881		6.44517	761		6.70964	770		6.44517	688		6.44517	643		6.44517	501		6.44517	585		6.44517	596
6.73254	843		6.90428	886		6.46463	683		6.73254	843		6.46463	668		6.46463	618		6.46463	500		6.46463	576		6.46463	602
6.75544	722		6.92947	840		6.48409	760		6.75544	722		6.48409	675		6.48409	670		6.48409	496		6.48409	574		6.48409	585
6.77834	755		6.95466	829		6.50356	781		6.77834	755		6.50356	653		6.50356	597		6.50356	500		6.50356	611		6.50356	643
6.80124	717		6.97984	769		6.52302	774		6.80124	717		6.52302	645		6.52302	650		6.52302	460		6.52302	632		6.52302	642
6.82413	721		7.00503	866		6.54248	761		6.82413	721		6.54248	677		6.54248	627		6.54248	501		6.54248	591		6.54248	597
6.84703	730		7.03022	800		6.56195	751		6.84703	730		6.56195	643		6.56195	636		6.56195	462		6.56195	580		6.56195	615
6.86993	767		7.05541	871		6.58141	750		6.86993	767		6.58141	639		6.58141	638		6.58141	471		6.58141	631		6.58141	572
6.89283	791		7.0806	856		6.60087	699		6.89283	791		6.60087	635		6.60087	650		6.60087	497		6.60087	580		6.60087	579
6.91573	743		7.10578	820		6.62034	725		6.91573	743		6.62034	686		6.62034	618		6.62034	495		6.62034	594		6.62034	653
6.93863	693		7.13097	870		6.6398	760		6.93863	693		6.6398	637		6.6398	646		6.6398	516		6.6398	576		6.6398	592
6.96153	781		7.15616	848		6.65927	744		6.96153	781		6.65927	591		6.65927	649		6.65927	521		6.65927	563		6.65927	602
6.98442	759		7.18135	837		6.67873	755		6.98442	759		6.67873	619		6.67873	630		6.67873	482		6.67873	603		6.67873	572
7.00732	752		7.20654	870		6.69819	776		7.00732	752		6.69819	666		6.69819	708		6.69819	473		6.69819	560		6.69819	633
7.03022	740		7.23173	850		6.71766	754		7.03022	740		6.71766	672		6.71766	643		6.71766	473		6.71766	535		6.71766	622
7.05312	745		7.25691	836		6.73712	746		7.05312	745		6.73712	687		6.73712	625		6.73712	488		6.73712	620		6.73712	598
7.07602	712		7.2821	872		6.75658	751		7.07602	712		6.75658	629		6.75658	640		6.75658	502		6.75658	587		6.75658	603
7.09891	749		7.30729	846		6.77605	728		7.09891	749		6.77605	618		6.77605	656		6.77605	465		6.77605	586		6.77605	632
7.12181	703		7.33248	800		6.79551	743		7.12181	703		6.79551	594		6.79551	632		6.79551	481		6.79551	571		6.79551	546
7.14471	751		7.35767	789		6.81497	726		7.14471	751		6.81497	684		6.81497	622		6.81497	489		6.81497	591		6.81497	601
7.16761	797		7.38286	851		6.83444	728		7.16761	797		6.83444	644		6.83444	627		6.83444	455		6.83444	568		6.83444	603
7.19051	727		7.40804	873		6.8539	742		7.19051	727		6.8539	674		6.8539	648		6.8539	504		6.8539	586		6.8539	586
7.21341	700		7.43323	827		6.87337	722		7.21341	700		6.87337	683		6.87337	643		6.87337	436		6.87337	570		6.87337	631
7.23631	691		7.45842	881		6.89283	739		7.23631	691		6.89283	644		6.89283	663		6.89283	483		6.89283	568		6.89283	593
7.2592	831		7.48361	873		6.91229	684		7.2592	831		6.91229	668		6.91229	628		6.91229	479		6.91229	585		6.91229	628
7.2821	758		7.5088	846		6.93176	777		7.2821	758		6.93176	661		6.93176	665		6.93176	523		6.93176	603		6.93176	612
7.305	786		7.53399	770		6.95122	668		7.305	786		6.95122	672		6.95122	632		6.95122	449		6.95122	606		6.95122	591
7.3279	702		7.55917	813		6.97068	729		7.3279	702		6.97068	615		6.97068	619		6.97068	490		6.97068	613		6.97068	646
7.3508	775		7.58436	860		6.99015	726		7.3508	775		6.99015	663		6.99015	590		6.99015	487		6.99015	618		6.99015	588
7.3737	710		7.60955	857		7.00961	813		7.3737	710		7.00961	667		7.00961	669		7.00961	492		7.00961	603		7.00961	625
7.39659	720		7.63474	853		7.02908	743		7.39659	720		7.02908	661		7.02908	647		7.02908	443		7.02908	578		7.02908	626
7.41949	749		7.65993	882		7.04854	745		7.41949	749		7.04854	619		7.04854	614		7.04854	490		7.04854	570		7.04854	587
7.44239	754		7.68511	833		7.068	728		7.44239	754		7.068	644		7.068	636		7.068	554		7.068	636		7.068	568
7.46529	719		7.7103	874		7.08747	831		7.46529	719		7.08747	621		7.08747	641		7.08747	488		7.08747	633		7.08747	633
7.48819	704		7.73549	829		7.10693	719		7.48819	704		7.10693	687		7.10693	640		7.10693	517		7.10693	620		7.10693	626
7.51109	725		7.76068	812		7.12639	780		7.51109	725		7.12639	671		7.12639	637		7.12639	496		7.12639	650		7.12639	586
7.53399	708		7.78587	864		7.14586	802		7.53399	708		7.14586	621		7.14586	642		7.14586	489		7.14586	592		7.14586	619
7.55688	745		7.81106	845		7.16532	751		7.55688	745		7.16532	683		7.16532	650		7.16532	443		7.16532	621		7.16532	659
7.57978	714		7.83624	794		7.18478	776		7.57978	714		7.18478	659		7.18478	651		7.18478	475		7.18478	594		7.18478	640
7.60268	771		7.86143	889		7.20425	762		7.60268	771		7.20425	636		7.20425	633		7.20425	478		7.20425	641		7.20425	581
7.62558	725		7.88662	888		7.22371	743		7.62558	725		7.22371	632		7.22371	706		7.22371	473		7.22371	605		7.22371	614
7.64848	703		7.91181	850		7.24318	778		7.64848	703		7.24318	650		7.24318	639		7.24318	507		7.24318	628		7.24318	626
7.67138	752		7.937	888		7.26264	735		7.67138	752		7.26264	682		7.26264	629		7.26264	488		7.26264	628		7.26264	588
7.69427	735		7.96219	849		7.2821	736		7.69427	735		7.2821	646		7.2821	636		7.2821	514		7.2821	580		7.2821	623
7.71717	743		7.98737	844		7.30157	708		7.71717	743		7.30157	677		7.30157	613		7.30157	532		7.30157	616		7.30157	609
7.74007	715		8.01256	824		7.32103	795		7.74007	715		7.32103	643		7.32103	643		7.32103	478		7.32103	625		7.32103	640
7.76297	774		8.03775	832		7.34049	712		7.76297	774		7.34049	679		7.34049	643		7.34049	475		7.34049	623		7.34049	600
7.78587	737		8.06294	880		7.35996	763		7.78587	737		7.35996	629		7.35996	646		7.35996	462		7.35996	611		7.35996	631
7.80877	751		8.08813	862		7.37942	814		7.80877	751		7.37942	646		7.37942	622		7.37942	460		7.37942	613		7.37942	627
7.83166	708		8.11331	843		7.39888	746		7.83166	708		7.39888	664		7.39888	621		7.39888	430		7.39888	595		7.39888	599
7.85456	716		8.1385	845		7.41835	779		7.85456	716		7.41835	681		7.41835	588		7.41835	526		7.41835	626		7.41835	611
7.87746	721		8.16369	878		7.43781	780		7.87746	721		7.43781	730		7.43781	618		7.43781	508		7.43781	629		7.43781	620
7.90036	691		8.18888	826		7.45728	751		7.90036	691		7.45728	699		7.45728	676		7.45728	464		7.45728	601		7.45728	626
7.92326	708		8.21407	815		7.47674	748		7.92326	708		7.47674	655		7.47674	674		7.47674	484		7.47674	624		7.47674	663
7.94616	759		8.23926	883		7.4962	751		7.94616	759		7.4962	652		7.4962	661		7.4962	487		7.4962	634		7.4962	643
7.96906	729		8.26444	800		7.51567	784		7.96906	729		7.51567	636		7.51567	655		7.51567	467		7.51567	659		7.51567	620
7.99195	738		8.28963	828		7.53513	770		7.99195	738		7.53513	649		7.53513	634		7.53513	496		7.53513	609		7.53513	691
8.01485	745		8.31482	872		7.55459	796		8.01485	745		7.55459	703		7.55459	628		7.55459	484		7.55459	624		7.55459	615
8.03775	713		8.34001	862		7.57406	748		8.03775	713		7.57406	692		7.57406	632		7.57406	500		7.57406	600		7.57406	612
8.06065	738		8.3652	837		7.59352	755		8.06065	738		7.59352	646		7.59352	671		7.59352	449		7.59352	613		7.59352	622
8.08355	686		8.39039	837		7.61298	784		8.08355	686		7.61298	673		7.61298	663		7.61298	537		7.61298	646		7.61298	638
8.10645	760		8.41557	858		7.63245	797		8.10645	760		7.63245	667		7.63245	696		7.63245	514		7.63245	602		7.63245	638
8.12934	723		8.44076	818		7.65191	802		8.12934	723		7.65191	628		7.65191	685		7.65191	477		7.65191	612		7.65191	634
8.15224	773		8.46595	806		7.67138	815		8.15224	773		7.67138	660		7.67138	683		7.67138	456		7.67138	660		7.67138	631
8.17514	794		8.49114	881		7.69084	771		8.17514	794		7.69084	692		7.69084	704		7.69084	425		7.69084	657		7.69084	654
8.19804	703		8.51633	910		7.7103	775		8.19804	703		7.7103	642		7.7103	649		7.7103	489		7.7103	602		7.7103	653
8.22094	744		8.54152	880		7.72977	785		8.22094	744		7.72977	665		7.72977	653		7.72977	485		7.72977	645		7.72977	607
8.24384	773		8.5667	840		7.74923	766		8.24384	773		7.74923	637		7.74923	664		7.74923	489		7.74923	678		7.74923	649
8.26673	756		8.59189	792		7.76869	784		8.26673	756		7.76869	695		7.76869	675		7.76869	468		7.76869	652		7.76869	645
8.28963	733		8.61708	891		7.78816	770		8.28963	733		7.78816	633		7.78816	673		7.78816	525		7.78816	610		7.78816	615
8.31253	762		8.64227	861		7.80762	774		8.31253	762		7.80762	699		7.80762	665		7.80762	536		7.80762	639		7.80762	631
8.33543	767		8.66746	885		7.82708	839		8.33543	767		7.82708	708		7.82708	660		7.82708	500		7.82708	678		7.82708	660
8.35833	716		8.69264	853		7.84655	772		8.35833	716		7.84655	679		7.84655	627		7.84655	499		7.84655	663		7.84655	627
8.38123	715		8.71783	881		7.86601	790		8.38123	715		7.86601	650		7.86601	655		7.86601	514		7.86601	663		7.86601	685
8.40412	763		8.74302	864		7.88548	820		8.40412	763		7.88548	712		7.88548	650		7.88548	520		7.88548	651		7.88548	640
8.42702	731		8.76821	878		7.90494	740		8.42702	731		7.90494	673		7.90494	622		7.90494	514		7.90494	650		7.90494	660
8.44992	769		8.7934	874		7.9244	780		8.44992	769		7.9244	691		7.9244	654		7.9244	452		7.9244	611		7.9244	637
8.47282	702		8.81859	842		7.94387	767		8.47282	702		7.94387	708		7.94387	636		7.94387	473		7.94387	660		7.94387	638
8.49572	782		8.84377	862		7.96333	823		8.49572	782		7.96333	686		7.96333	664		7.96333	497		7.96333	647		7.96333	658
8.51862	792		8.86896	861		7.98279	807		8.51862	792		7.98279	655		7.98279	677		7.98279	510		7.98279	609		7.98279	659
8.54152	740		8.89415	825		8.00226	818		8.54152	740		8.00226	645		8.00226	651		8.00226	542		8.00226	668		8.00226	665
8.56441	751		8.91934	859		8.02172	801		8.56441	751		8.02172	694		8.02172	690		8.02172	497		8.02172	659		8.02172	617
8.58731	693		8.94453	818		8.04118	870		8.58731	693		8.04118	665		8.04118	666		8.04118	499		8.04118	620		8.04118	656
8.61021	730		8.96972	860		8.06065	812		8.61021	730		8.06065	698		8.06065	664		8.06065	462		8.06065	666		8.06065	646
8.63311	783		8.9949	895		8.08011	782		8.63311	783		8.08011	689		8.08011	691		8.08011	493		8.08011	672		8.08011	665
8.65601	755		9.02009	940		8.09958	842		8.65601	755		8.09958	719		8.09958	674		8.09958	475		8.09958	663		8.09958	654
8.67891	756		9.04528	852		8.11904	809		8.67891	756		8.11904	694		8.11904	708		8.11904	500		8.11904	627		8.11904	665
8.7018	717		9.07047	829		8.1385	777		8.7018	717		8.1385	674		8.1385	680		8.1385	484		8.1385	680		8.1385	667
8.7247	751		9.09566	884		8.15797	792		8.7247	751		8.15797	663		8.15797	664		8.15797	520		8.15797	651		8.15797	684
8.7476	784		9.12084	837		8.17743	825		8.7476	784		8.17743	683		8.17743	629		8.17743	495		8.17743	685		8.17743	649
8.7705	763		9.14603	813		8.19689	855		8.7705	763		8.19689	737		8.19689	732		8.19689	488		8.19689	644		8.19689	689
8.7934	765		9.17122	880		8.21636	817		8.7934	765		8.21636	671		8.21636	693		8.21636	475		8.21636	656		8.21636	710
8.8163	748		9.19641	855		8.23582	832		8.8163	748		8.23582	710		8.23582	657		8.23582	511		8.23582	674		8.23582	701
8.83919	750		9.2216	916		8.25528	829		8.83919	750		8.25528	707		8.25528	690		8.25528	486		8.25528	607		8.25528	658
8.86209	709		9.24679	910		8.27475	869		8.86209	709		8.27475	688		8.27475	696		8.27475	483		8.27475	683		8.27475	622
8.88499	748		9.27197	886		8.29421	842		8.88499	748		8.29421	667		8.29421	664		8.29421	530		8.29421	650		8.29421	656
8.90789	745		9.29716	856		8.31368	845		8.90789	745		8.31368	718		8.31368	690		8.31368	496		8.31368	662		8.31368	630
8.93079	758		9.32235	883		8.33314	861		8.93079	758		8.33314	732		8.33314	684		8.33314	473		8.33314	661		8.33314	649
8.95369	725		9.34754	903		8.3526	833		8.95369	725		8.3526	669		8.3526	672		8.3526	485		8.3526	648		8.3526	684
8.97658	738		9.37273	839		8.37207	830		8.97658	738		8.37207	698		8.37207	680		8.37207	512		8.37207	683		8.37207	650
8.99948	778		9.39792	877		8.39153	870		8.99948	778		8.39153	692		8.39153	697		8.39153	512		8.39153	669		8.39153	681
9.02238	763		9.4231	887		8.41099	850		9.02238	763		8.41099	731		8.41099	722		8.41099	492		8.41099	662		8.41099	704
9.04528	758		9.44829	909		8.43046	865		9.04528	758		8.43046	718		8.43046	691		8.43046	493		8.43046	672		8.43046	699
9.06818	754		9.47348	835		8.44992	815		9.06818	754		8.44992	688		8.44992	693		8.44992	494		8.44992	637		8.44992	675
9.09108	702		9.49867	864		8.46939	810		9.09108	702		8.46939	742		8.46939	693		8.46939	515		8.46939	658		8.46939	623
9.11398	723		9.52386	856		8.48885	844		9.11398	723		8.48885	698		8.48885	695		8.48885	465		8.48885	646		8.48885	685
9.13687	760		9.54905	871		8.50831	818		9.13687	760		8.50831	681		8.50831	699		8.50831	518		8.50831	662		8.50831	639
9.15977	680		9.57423	867		8.52778	872		9.15977	680		8.52778	696		8.52778	708		8.52778	503		8.52778	703		8.52778	627
9.18267	738		9.59942	870		8.54724	870		9.18267	738		8.54724	660		8.54724	666		8.54724	491		8.54724	716		8.54724	654
9.20557	759		9.62461	856		8.5667	863		9.20557	759		8.5667	662		8.5667	662		8.5667	486		8.5667	724		8.5667	688
9.22847	753		9.6498	839		8.58617	845		9.22847	753		8.58617	731		8.58617	719		8.58617	457		8.58617	721		8.58617	694
9.25137	786		9.67499	854		8.60563	809		9.25137	786		8.60563	665		8.60563	703		8.60563	516		8.60563	690		8.60563	714
9.27426	683		9.70017	908		8.62509	880		9.27426	683		8.62509	699		8.62509	684		8.62509	529		8.62509	666		8.62509	650
9.29716	729		9.72536	873		8.64456	811		9.29716	729		8.64456	711		8.64456	701		8.64456	499		8.64456	671		8.64456	657
9.32006	765		9.75055	908		8.66402	866		9.32006	765		8.66402	724		8.66402	714		8.66402	502		8.66402	707		8.66402	640
9.34296	758		9.77574	868		8.68349	871		9.34296	758		8.68349	693		8.68349	647		8.68349	506		8.68349	696		8.68349	700
9.36586	756		9.80093	851		8.70295	883		9.36586	756		8.70295	698		8.70295	747		8.70295	493		8.70295	698		8.70295	704
9.38876	724		9.82612	917		8.72241	858		9.38876	724		8.72241	727		8.72241	685		8.72241	531		8.72241	713		8.72241	692
9.41165	745		9.8513	883		8.74188	891		9.41165	745		8.74188	753		8.74188	705		8.74188	503		8.74188	700		8.74188	684
9.43455	811		9.87649	880		8.76134	883		9.43455	811		8.76134	722		8.76134	706		8.76134	508		8.76134	673		8.76134	620
9.45745	782		9.90168	900		8.7808	904		9.45745	782		8.7808	669		8.7808	648		8.7808	499		8.7808	720		8.7808	672
9.48035	796		9.92687	886		8.80027	819		9.48035	796		8.80027	762		8.80027	687		8.80027	480		8.80027	691		8.80027	698
9.50325	743		9.95206	824		8.81973	810		9.50325	743		8.81973	766		8.81973	754		8.81973	498		8.81973	675		8.81973	692
9.52615	704		9.97725	863		8.83919	863		9.52615	704		8.83919	678		8.83919	702		8.83919	533		8.83919	644		8.83919	699
9.54904	815		10.0024	930		8.85866	853		9.54904	815		8.85866	753		8.85866	699		8.85866	509		8.85866	709		8.85866	686
9.57194	788		10.0276	942		8.87812	842		9.57194	788		8.87812	768		8.87812	690		8.87812	486		8.87812	649		8.87812	681
9.59484	766		10.0528	944		8.89759	835		9.59484	766		8.89759	763		8.89759	695		8.89759	516		8.89759	651		8.89759	680
9.61774	747		10.078	830		8.91705	874		9.61774	747		8.91705	713		8.91705	708		8.91705	508		8.91705	661		8.91705	707
9.64064	743		10.1032	884		8.93651	791		9.64064	743		8.93651	755		8.93651	743		8.93651	524		8.93651	708		8.93651	714
9.66354	713		10.1284	926		8.95598	803		9.66354	713		8.95598	783		8.95598	701		8.95598	499		8.95598	672		8.95598	700
9.68644	719		10.1536	971		8.97544	881		9.68644	719		8.97544	704		8.97544	681		8.97544	509		8.97544	738		8.97544	679
9.70933	746		10.1788	895		8.9949	803		9.70933	746		8.9949	766		8.9949	705		8.9949	509		8.9949	691		8.9949	691
9.73223	730		10.2039	836		9.01437	847		9.73223	730		9.01437	694		9.01437	700		9.01437	513		9.01437	732		9.01437	676
9.75513	765		10.2291	941		9.03383	823		9.75513	765		9.03383	780		9.03383	726		9.03383	522		9.03383	690		9.03383	687
9.77803	734		10.2543	852		9.05329	847		9.77803	734		9.05329	745		9.05329	703		9.05329	489		9.05329	728		9.05329	685
9.80093	741		10.2795	859		9.07276	854		9.80093	741		9.07276	707		9.07276	713		9.07276	518		9.07276	708		9.07276	743
9.82383	714		10.3047	810		9.09222	896		9.82383	714		9.09222	717		9.09222	678		9.09222	496		9.09222	675		9.09222	700
9.84672	736		10.3299	899		9.11169	889		9.84672	736		9.11169	688		9.11169	713		9.11169	490		9.11169	695		9.11169	671
9.86962	716		10.3551	883		9.13115	889		9.86962	716		9.13115	718		9.13115	674		9.13115	484		9.13115	710		9.13115	688
9.89252	730		10.3803	859		9.15061	878		9.89252	730		9.15061	736		9.15061	691		9.15061	460		9.15061	697		9.15061	698
9.91542	745		10.4054	968		9.17008	842		9.91542	745		9.17008	771		9.17008	724		9.17008	501		9.17008	691		9.17008	673
9.93832	743		10.4306	844		9.18954	872		9.93832	743		9.18954	734		9.18954	715		9.18954	543		9.18954	686		9.18954	716
9.96122	730		10.4558	902		9.209	931		9.96122	730		9.209	719		9.209	678		9.209	533		9.209	645		9.209	735
9.98411	773		10.481	928		9.22847	877		9.98411	773		9.22847	762		9.22847	713		9.22847	502		9.22847	715		9.22847	772
10.007	696		10.5062	943		9.24793	851		10.007	696		9.24793	754		9.24793	704		9.24793	503		9.24793	734		9.24793	658
10.0299	768		10.5314	924		9.26739	868		10.0299	768		9.26739	679		9.26739	693		9.26739	529		9.26739	708		9.26739	724
10.0528	720		10.5566	821		9.28686	883		10.0528	720		9.28686	742		9.28686	708		9.28686	538		9.28686	696		9.28686	683
10.0757	743		10.5818	884		9.30632	859		10.0757	743		9.30632	752		9.30632	688		9.30632	513		9.30632	711		9.30632	736
10.0986	718		10.607	938		9.32579	897		10.0986	718		9.32579	749		9.32579	675		9.32579	534		9.32579	695		9.32579	677
10.1215	782		10.6321	906		9.34525	846		10.1215	782		9.34525	712		9.34525	715		9.34525	516		9.34525	703		9.34525	703
10.1444	666		10.6573	894		9.36471	880		10.1444	666		9.36471	732		9.36471	712		9.36471	507		9.36471	704		9.36471	720
10.1673	715		10.6825	888		9.38418	873		10.1673	715		9.38418	721		9.38418	685		9.38418	501		9.38418	697		9.38418	661
10.1902	714		10.7077	882		9.40364	882		10.1902	714		9.40364	766		9.40364	719		9.40364	498		9.40364	690		9.40364	700
10.2131	727		10.7329	869		9.4231	899		10.2131	727		9.4231	766		9.4231	692		9.4231	512		9.4231	690		9.4231	705
10.236	722		10.7581	942		9.44257	876		10.236	722		9.44257	719		9.44257	645		9.44257	485		9.44257	703		9.44257	690
10.2589	765		10.7833	890		9.46203	914		10.2589	765		9.46203	766		9.46203	711		9.46203	540		9.46203	703		9.46203	683
10.2818	720		10.8085	866		9.48149	907		10.2818	720		9.48149	792		9.48149	702		9.48149	479		9.48149	690		9.48149	683
10.3047	705		10.8336	886		9.50096	888		10.3047	705		9.50096	782		9.50096	712		9.50096	508		9.50096	640		9.50096	703
10.3276	746		10.8588	856		9.52042	947		10.3276	746		9.52042	784		9.52042	719		9.52042	492		9.52042	665		9.52042	712
10.3505	726		10.884	897		9.53989	835		10.3505	726		9.53989	774		9.53989	727		9.53989	483		9.53989	682		9.53989	706
10.3734	717		10.9092	864		9.55935	901		10.3734	717		9.55935	699		9.55935	725		9.55935	491		9.55935	704		9.55935	693
10.3963	738		10.9344	898		9.57881	869		10.3963	738		9.57881	739		9.57881	698		9.57881	542		9.57881	674		9.57881	732
10.4192	708		10.9596	900		9.59828	907		10.4192	708		9.59828	724		9.59828	711		9.59828	494		9.59828	692		9.59828	724
10.4421	688		10.9848	934		9.61774	916		10.4421	688		9.61774	778		9.61774	707		9.61774	498		9.61774	667		9.61774	695
10.465	746		11.01	870		9.6372	853		10.465	746		9.6372	756		9.6372	733		9.6372	508		9.6372	695		9.6372	733
10.4879	718		11.0352	913		9.65667	949		10.4879	718		9.65667	728		9.65667	731		9.65667	490		9.65667	698		9.65667	692
10.5108	771		11.0603	922		9.67613	917		10.5108	771		9.67613	735		9.67613	730		9.67613	532		9.67613	709		9.67613	678
10.5337	712		11.0855	959		9.69559	931		10.5337	712		9.69559	786		9.69559	722		9.69559	524		9.69559	699		9.69559	698
10.5566	673		11.1107	898		9.71506	908		10.5566	673		9.71506	713		9.71506	742		9.71506	511		9.71506	724		9.71506	695
10.5795	722		11.1359	877		9.73452	877		10.5795	722		9.73452	708		9.73452	721		9.73452	487		9.73452	678		9.73452	648
10.6024	705		11.1611	843		9.75399	904		10.6024	705		9.75399	709		9.75399	686		9.75399	475		9.75399	698		9.75399	693
10.6253	716		11.1863	884		9.77345	882		10.6253	716		9.77345	683		9.77345	711		9.77345	528		9.77345	732		9.77345	683
10.6482	727		11.2115	933		9.79291	973		10.6482	727		9.79291	717		9.79291	704		9.79291	476		9.79291	677		9.79291	731
10.6711	713		11.2367	834		9.81238	913		10.6711	713		9.81238	757		9.81238	739		9.81238	496		9.81238	714		9.81238	692
10.694	704		11.2618	961		9.83184	877		10.694	704		9.83184	715		9.83184	701		9.83184	472		9.83184	642		9.83184	689
10.7169	749		11.287	947		9.8513	887		10.7169	749		9.8513	729		9.8513	698		9.8513	510		9.8513	600		9.8513	704
10.7398	713		11.3122	864		9.87077	908		10.7398	713		9.87077	744		9.87077	674		9.87077	504		9.87077	684		9.87077	706
10.7627	725		11.3374	845		9.89023	852		10.7627	725		9.89023	743		9.89023	652		9.89023	473		9.89023	688		9.89023	739
10.7856	709		11.3626	897		9.90969	890		10.7856	709		9.90969	699		9.90969	745		9.90969	487		9.90969	718		9.90969	726
10.8085	689		11.3878	904		9.92916	889		10.8085	689		9.92916	769		9.92916	717		9.92916	501		9.92916	716		9.92916	668
10.8314	735		11.413	850		9.94862	932		10.8314	735		9.94862	744		9.94862	722		9.94862	514		9.94862	689		9.94862	675
10.8543	731		11.4382	910		9.96809	918		10.8543	731		9.96809	761		9.96809	712		9.96809	447		9.96809	712		9.96809	694
10.8772	711		11.4634	904		9.98755	902		10.8772	711		9.98755	708		9.98755	702		9.98755	468		9.98755	726		9.98755	632
10.9001	721		11.4885	833		10.007	936		10.9001	721		10.007	791		10.007	694		10.007	503		10.007	708		10.007	670
10.923	698		11.5137	898		10.0265	919		10.923	698		10.0265	743		10.0265	736		10.0265	459		10.0265	702		10.0265	706
10.9458	741		11.5389	900		10.0459	916		10.9458	741		10.0459	713		10.0459	721		10.0459	525		10.0459	695		10.0459	688
10.9687	796		11.5641	970		10.0654	868		10.9687	796		10.0654	796		10.0654	785		10.0654	482		10.0654	684		10.0654	707
10.9916	742		11.5893	909		10.0849	919		10.9916	742		10.0849	735		10.0849	684		10.0849	467		10.0849	661		10.0849	686
11.0145	747		11.6145	907		10.1043	951		11.0145	747		10.1043	756		10.1043	733		10.1043	533		10.1043	724		10.1043	731
11.0374	754		11.6397	939		10.1238	946		11.0374	754		10.1238	788		10.1238	677		10.1238	520		10.1238	703		10.1238	701
11.0603	722		11.6649	906		10.1433	912		11.0603	722		10.1433	735		10.1433	710		10.1433	450		10.1433	710		10.1433	661
11.0832	701		11.69	883		10.1627	905		11.0832	701		10.1627	786		10.1627	651		10.1627	500		10.1627	649		10.1627	684
11.1061	691		11.7152	891		10.1822	918		11.1061	691		10.1822	720		10.1822	722		10.1822	517		10.1822	661		10.1822	725
11.129	707		11.7404	918		10.2016	890		11.129	707		10.2016	758		10.2016	712		10.2016	506		10.2016	661		10.2016	719
11.1519	759		11.7656	918		10.2211	888		11.1519	759		10.2211	767		10.2211	694		10.2211	491		10.2211	667		10.2211	680
11.1748	739		11.7908	893		10.2406	896		11.1748	739		10.2406	752		10.2406	722		10.2406	472		10.2406	681		10.2406	697
11.1977	662		11.816	940		10.26	916		11.1977	662		10.26	714		10.26	729		10.26	525		10.26	678		10.26	718
11.2206	679		11.8412	891		10.2795	924		11.2206	679		10.2795	735		10.2795	713		10.2795	494		10.2795	704		10.2795	723
11.2435	742		11.8664	864		10.299	902		11.2435	742		10.299	731		10.299	732		10.299	503		10.299	681		10.299	691
11.2664	729		11.8916	938		10.3184	977		11.2664	729		10.3184	765		10.3184	717		10.3184	491		10.3184	673		10.3184	669
11.2893	750		11.9167	933		10.3379	911		11.2893	750		10.3379	749		10.3379	702		10.3379	470		10.3379	655		10.3379	739
11.3122	669		11.9419	965		10.3574	923		11.3122	669		10.3574	688		10.3574	724		10.3574	498		10.3574	677		10.3574	686
11.3351	691		11.9671	860		10.3768	946		11.3351	691		10.3768	761		10.3768	682		10.3768	456		10.3768	707		10.3768	716
11.358	686		11.9923	927		10.3963	926		11.358	686		10.3963	725		10.3963	712		10.3963	475		10.3963	680		10.3963	702
11.3809	720		12.0175	942		10.4157	907		11.3809	720		10.4157	742		10.4157	716		10.4157	493		10.4157	724		10.4157	695
11.4038	719		12.0427	900		10.4352	869		11.4038	719		10.4352	730		10.4352	690		10.4352	504		10.4352	728		10.4352	670
11.4267	742		12.0679	907		10.4547	968		11.4267	742		10.4547	736		10.4547	678		10.4547	522		10.4547	673		10.4547	691
11.4496	743		12.0931	938		10.4741	943		11.4496	743		10.4741	744		10.4741	701		10.4741	496		10.4741	735		10.4741	656
11.4725	723		12.1182	935		10.4936	933		11.4725	723		10.4936	761		10.4936	704		10.4936	471		10.4936	644		10.4936	659
11.4954	720		12.1434	945		10.5131	889		11.4954	720		10.5131	706		10.5131	746		10.5131	501		10.5131	666		10.5131	696
11.5183	689		12.1686	928		10.5325	954		11.5183	689		10.5325	712		10.5325	666		10.5325	484		10.5325	682		10.5325	717
11.5412	781		12.1938	933		10.552	909		11.5412	781		10.552	790		10.552	704		10.552	455		10.552	705		10.552	689
11.5641	763		12.219	928		10.5715	914		11.5641	763		10.5715	745		10.5715	667		10.5715	453		10.5715	670		10.5715	668
11.587	734		12.2442	948		10.5909	894		11.587	734		10.5909	746		10.5909	715		10.5909	468		10.5909	686		10.5909	706
11.6099	758		12.2694	948		10.6104	922		11.6099	758		10.6104	704		10.6104	753		10.6104	501		10.6104	662		10.6104	693
11.6328	718		12.2946	975		10.6298	888		11.6328	718		10.6298	747		10.6298	696		10.6298	504		10.6298	665		10.6298	636
11.6557	653		12.3198	918		10.6493	940		11.6557	653		10.6493	741		10.6493	732		10.6493	541		10.6493	715		10.6493	651
11.6786	671		12.3449	910		10.6688	887		11.6786	671		10.6688	747		10.6688	713		10.6688	532		10.6688	698		10.6688	703
11.7015	677		12.3701	1001		10.6882	897		11.7015	677		10.6882	682		10.6882	724		10.6882	465		10.6882	718		10.6882	683
11.7244	759		12.3953	970		10.7077	955		11.7244	759		10.7077	761		10.7077	656		10.7077	489		10.7077	692		10.7077	731
11.7473	722		12.4205	945		10.7272	942		11.7473	722		10.7272	772		10.7272	700		10.7272	458		10.7272	696		10.7272	703
11.7702	763		12.4457	949		10.7466	894		11.7702	763		10.7466	713		10.7466	718		10.7466	479		10.7466	697		10.7466	698
11.7931	667		12.4709	996		10.7661	966		11.7931	667		10.7661	752		10.7661	721		10.7661	476		10.7661	684		10.7661	700
11.816	694		12.4961	1020		10.7856	868		11.816	694		10.7856	723		10.7856	779		10.7856	516		10.7856	634		10.7856	647
11.8389	751		12.5213	969		10.805	891		11.8389	751		10.805	739		10.805	727		10.805	470		10.805	653		10.805	709
11.8618	720		12.5464	966		10.8245	848		11.8618	720		10.8245	714		10.8245	690		10.8245	476		10.8245	676		10.8245	610
11.8847	712		12.5716	981		10.844	909		11.8847	712		10.844	770		10.844	704		10.844	471		10.844	651		10.844	693
11.9076	748		12.5968	989		10.8634	937		11.9076	748		10.8634	789		10.8634	682		10.8634	492		10.8634	680		10.8634	709
11.9305	756		12.622	988		10.8829	960		11.9305	756		10.8829	662		10.8829	707		10.8829	454		10.8829	700		10.8829	692
11.9534	698		12.6472	1049		10.9023	961		11.9534	698		10.9023	744		10.9023	696		10.9023	501		10.9023	702		10.9023	719
11.9763	728		12.6724	971		10.9218	963		11.9763	728		10.9218	723		10.9218	673		10.9218	502		10.9218	698		10.9218	652
11.9992	746		12.6976	1033		10.9413	878		11.9992	746		10.9413	782		10.9413	686		10.9413	512		10.9413	647		10.9413	684
12.0221	732		12.7228	971		10.9607	943		12.0221	732		10.9607	761		10.9607	760		10.9607	499		10.9607	679		10.9607	729
12.045	711		12.748	979		10.9802	887		12.045	711		10.9802	713		10.9802	722		10.9802	464		10.9802	685		10.9802	730
12.0679	774		12.7731	954		10.9997	905		12.0679	774		10.9997	738		10.9997	780		10.9997	478		10.9997	680		10.9997	717
12.0908	750		12.7983	971		11.0191	892		12.0908	750		11.0191	773		11.0191	753		11.0191	449		11.0191	654		11.0191	683
12.1137	766		12.8235	936		11.0386	907		12.1137	766		11.0386	782		11.0386	723		11.0386	468		11.0386	673		11.0386	714
12.1366	761		12.8487	938		11.0581	958		12.1366	761		11.0581	744		11.0581	716		11.0581	478		11.0581	661		11.0581	690
12.1595	702		12.8739	899		11.0775	930		12.1595	702		11.0775	776		11.0775	681		11.0775	459		11.0775	667		11.0775	735
12.1824	763		12.8991	925		11.097	900		12.1824	763		11.097	775		11.097	649		11.097	494		11.097	693		11.097	689
12.2053	760		12.9243	1008		11.1164	956		12.2053	760		11.1164	708		11.1164	705		11.1164	480		11.1164	645		11.1164	669
12.2281	798		12.9495	923		11.1359	1001		12.2281	798		11.1359	756		11.1359	739		11.1359	460		11.1359	686		11.1359	703
12.251	760		12.9746	984		11.1554	939		12.251	760		11.1554	731		11.1554	678		11.1554	450		11.1554	705		11.1554	697
12.2739	751		12.9998	977		11.1748	897		12.2739	751		11.1748	769		11.1748	746		11.1748	491		11.1748	675		11.1748	730
12.2968	758		13.025	967		11.1943	953		12.2968	758		11.1943	767		11.1943	745		11.1943	498		11.1943	701		11.1943	665
12.3198	765		13.0502	914		11.2138	931		12.3198	765		11.2138	732		11.2138	715		11.2138	466		11.2138	702		11.2138	676
12.3427	791		13.0754	929		11.2332	971		12.3427	791		11.2332	745		11.2332	685		11.2332	511		11.2332	691		11.2332	685
12.3655	765		13.1006	1029		11.2527	914		12.3655	765		11.2527	754		11.2527	694		11.2527	428		11.2527	671		11.2527	683
12.3884	771		13.1258	1005		11.2722	957		12.3884	771		11.2722	739		11.2722	724		11.2722	489		11.2722	700		11.2722	724
12.4113	790		13.151	959		11.2916	928		12.4113	790		11.2916	768		11.2916	786		11.2916	504		11.2916	654		11.2916	690
12.4342	799		13.1762	1040		11.3111	962		12.4342	799		11.3111	773		11.3111	745		11.3111	474		11.3111	675		11.3111	633
12.4571	856		13.2013	1052		11.3305	999		12.4571	856		11.3305	753		11.3305	714		11.3305	488		11.3305	684		11.3305	725
12.48	885		13.2265	1053		11.35	975		12.48	885		11.35	741		11.35	707		11.35	489		11.35	685		11.35	664
12.5029	946		13.2517	970		11.3695	893		12.5029	946		11.3695	765		11.3695	774		11.3695	422		11.3695	666		11.3695	719
12.5258	964		13.2769	959		11.3889	873		12.5258	964		11.3889	799		11.3889	738		11.3889	477		11.3889	725		11.3889	708
12.5487	874		13.3021	971		11.4084	902		12.5487	874		11.4084	804		11.4084	721		11.4084	456		11.4084	691		11.4084	688
12.5716	961		13.3273	974		11.4279	931		12.5716	961		11.4279	767		11.4279	703		11.4279	499		11.4279	674		11.4279	725
12.5945	867		13.3525	1034		11.4473	939		12.5945	867		11.4473	768		11.4473	712		11.4473	471		11.4473	665		11.4473	737
12.6174	927		13.3777	968		11.4668	920		12.6174	927		11.4668	784		11.4668	735		11.4668	485		11.4668	672		11.4668	678
12.6403	821		13.4028	973		11.4863	967		12.6403	821		11.4863	762		11.4863	668		11.4863	424		11.4863	681		11.4863	697
12.6632	864		13.428	968		11.5057	972		12.6632	864		11.5057	706		11.5057	696		11.5057	518		11.5057	658		11.5057	687
12.6861	833		13.4532	935		11.5252	969		12.6861	833		11.5252	738		11.5252	691		11.5252	470		11.5252	701		11.5252	685
12.709	834		13.4784	1029		11.5446	943		12.709	834		11.5446	753		11.5446	705		11.5446	474		11.5446	723		11.5446	719
12.7319	800		13.5036	1051		11.5641	939		12.7319	800		11.5641	732		11.5641	747		11.5641	507		11.5641	676		11.5641	714
12.7548	882		13.5288	1056		11.5836	918		12.7548	882		11.5836	800		11.5836	675		11.5836	474		11.5836	699		11.5836	730
12.7777	809		13.554	1073		11.603	961		12.7777	809		11.603	786		11.603	726		11.603	492		11.603	701		11.603	683
12.8006	774		13.5792	1055		11.6225	934		12.8006	774		11.6225	783		11.6225	687		11.6225	461		11.6225	671		11.6225	647
12.8235	780		13.6044	1027		11.642	940		12.8235	780		11.642	763		11.642	739		11.642	499		11.642	711		11.642	695
12.8464	827		13.6295	1032		11.6614	941		12.8464	827		11.6614	776		11.6614	738		11.6614	508		11.6614	678		11.6614	704
12.8693	748		13.6547	1021		11.6809	933		12.8693	748		11.6809	825		11.6809	649		11.6809	449		11.6809	651		11.6809	639
12.8922	760		13.6799	1040		11.7004	945		12.8922	760		11.7004	760		11.7004	719		11.7004	466		11.7004	711		11.7004	741
12.9151	796		13.7051	1009		11.7198	951		12.9151	796		11.7198	750		11.7198	734		11.7198	476		11.7198	683		11.7198	694
12.938	824		13.7303	1103		11.7393	986		12.938	824		11.7393	761		11.7393	685		11.7393	439		11.7393	726		11.7393	684
12.9609	788		13.7555	1094		11.7587	1022		12.9609	788		11.7587	737		11.7587	672		11.7587	474		11.7587	714		11.7587	695
12.9838	794		13.7807	1056		11.7782	980		12.9838	794		11.7782	824		11.7782	721		11.7782	479		11.7782	678		11.7782	717
13.0067	781		13.8059	1041		11.7977	977		13.0067	781		11.7977	731		11.7977	695		11.7977	497		11.7977	674		11.7977	688
13.0296	805		13.831	1002		11.8171	982		13.0296	805		11.8171	773		11.8171	707		11.8171	492		11.8171	723		11.8171	713
13.0525	752		13.8562	1039		11.8366	973		13.0525	752		11.8366	756		11.8366	724		11.8366	424		11.8366	670		11.8366	684
13.0754	736		13.8814	1045		11.8561	938		13.0754	736		11.8561	824		11.8561	747		11.8561	487		11.8561	681		11.8561	707
13.0983	766		13.9066	1015		11.8755	1009		13.0983	766		11.8755	796		11.8755	707		11.8755	472		11.8755	742		11.8755	660
13.1212	802		13.9318	1078		11.895	940		13.1212	802		11.895	788		11.895	725		11.895	489		11.895	695		11.895	720
13.1441	835		13.957	1114		11.9145	938		13.1441	835		11.9145	794		11.9145	718		11.9145	476		11.9145	677		11.9145	725
13.167	815		13.9822	1082		11.9339	964		13.167	815		11.9339	738		11.9339	717		11.9339	448		11.9339	689		11.9339	723
13.1899	810		14.0074	1096		11.9534	922		13.1899	810		11.9534	795		11.9534	725		11.9534	464		11.9534	677		11.9534	674
13.2128	804		14.0326	1064		11.9728	989		13.2128	804		11.9728	802		11.9728	751		11.9728	469		11.9728	679		11.9728	693
13.2357	802		14.0577	1160		11.9923	978		13.2357	802		11.9923	799		11.9923	686		11.9923	484		11.9923	671		11.9923	687
13.2586	802		14.0829	1070		12.0118	1020		13.2586	802		12.0118	757		12.0118	727		12.0118	455		12.0118	671		12.0118	745
13.2815	852		14.1081	1107		12.0312	943		13.2815	852		12.0312	790		12.0312	756		12.0312	495		12.0312	728		12.0312	679
13.3044	801		14.1333	1094		12.0507	959		13.3044	801		12.0507	763		12.0507	764		12.0507	525		12.0507	711		12.0507	723
13.3273	789		14.1585	1092		12.0702	977		13.3273	789		12.0702	785		12.0702	716		12.0702	442		12.0702	677		12.0702	715
13.3502	783		14.1837	1129		12.0896	1008		13.3502	783		12.0896	779		12.0896	759		12.0896	504		12.0896	715		12.0896	710
13.3731	806		14.2089	1134		12.1091	923		13.3731	806		12.1091	815		12.1091	713		12.1091	465		12.1091	723		12.1091	741
13.396	828		14.2341	1084		12.1286	950		13.396	828		12.1286	788		12.1286	752		12.1286	464		12.1286	692		12.1286	666
13.4189	812.2		14.2592	1133		12.148	983		13.4189	865		12.148	772		12.148	681		12.148	473		12.148	710		12.148	683
13.4418	823.75		14.2844	1139		12.1675	983		13.4418	806		12.1675	786		12.1675	713		12.1675	503		12.1675	695		12.1675	727
13.4647	813.2		14.3096	1186		12.1869	987		13.4647	792		12.1869	818		12.1869	716		12.1869	495		12.1869	680		12.1869	719
13.4876	824.75		14.3348	1094		12.2064	969		13.4876	811		12.2064	775		12.2064	735		12.2064	467		12.2064	700		12.2064	740
13.5105	819.7		14.36	1105		12.2259	947		13.5105	868		12.2259	758		12.2259	738		12.2259	452		12.2259	667		12.2259	702
13.5334	810.25		14.3852	1203		12.2453	1006		13.5334	847		12.2453	773		12.2453	739		12.2453	481		12.2453	709		12.2453	707
13.5563	828.45		14.4104	1090		12.2648	966		13.5563	878		12.2648	776		12.2648	750		12.2648	509		12.2648	716		12.2648	738
13.5792	834.5		14.4356	1158		12.2843	1028		13.5792	856		12.2843	751		12.2843	714		12.2843	494		12.2843	651		12.2843	709
13.6021	811.95		14.4608	1172		12.3037	1001		13.6021	840		12.3037	829		12.3037	735		12.3037	498		12.3037	702		12.3037	723
13.625	835.35		14.4859	1134		12.3232	1035		13.625	808		12.3232	780		12.3232	726		12.3232	491		12.3232	667		12.3232	706
13.6479	817.35		14.5111	1116		12.3427	974		13.6479	884		12.3427	805		12.3427	712		12.3427	490		12.3427	707		12.3427	677
13.6707	827.05		14.5363	1126		12.3621	1009		13.6707	840		12.3621	773		12.3621	743		12.3621	462		12.3621	713		12.3621	696
13.6936	815.6		14.5615	1141		12.3816	1010		13.6936	817		12.3816	833		12.3816	705		12.3816	474		12.3816	724		12.3816	739
13.7165	824.8		14.5867	1128		12.401	1008		13.7165	877		12.401	851		12.401	698		12.401	487		12.401	696		12.401	667
13.7394	813.25		14.6119	1073		12.4205	990		13.7394	877		12.4205	753		12.4205	708		12.4205	493		12.4205	729		12.4205	750
13.7623	822.55		14.6371	1159		12.44	1006		13.7623	828		12.44	852		12.44	725		12.44	518		12.44	655		12.44	789
13.7852	811.95		14.6623	1204		12.4594	1048		13.7852	805		12.4594	813		12.4594	759		12.4594	487		12.4594	728		12.4594	736
13.8081	820.4		14.6874	1229		12.4789	1003		13.8081	856		12.4789	839		12.4789	730		12.4789	462		12.4789	733		12.4789	735
13.831	811.5		14.7126	1112		12.4984	1026		13.831	772		12.4984	788		12.4984	743		12.4984	502		12.4984	743		12.4984	761
13.8539	825.9		14.7378	1166		12.5178	1030		13.8539	876		12.5178	824		12.5178	713		12.5178	471		12.5178	720		12.5178	713
13.8768	814.35		14.763	1172		12.5373	1073		13.8768	827		12.5373	819		12.5373	743		12.5373	478		12.5373	636		12.5373	787
13.8997	822.25		14.7882	1183		12.5568	1047		13.8997	855		12.5568	826		12.5568	744		12.5568	513		12.5568	702		12.5568	697
13.9226	832.8		14.8134	1162		12.5762	1019		13.9226	830		12.5762	818		12.5762	761		12.5762	488		12.5762	726		12.5762	788
13.9455	795.15		14.8386	1225		12.5957	1159		13.9455	829		12.5957	812		12.5957	781		12.5957	436		12.5957	719		12.5957	706
13.9684	854.05		14.8638	1211		12.6151	1084		13.9684	893		12.6151	820		12.6151	768		12.6151	441		12.6151	714		12.6151	744
13.9913	810.65		14.889	1252		12.6346	1036		13.9913	917		12.6346	809		12.6346	736		12.6346	507		12.6346	738		12.6346	706
14.0142	790.5		14.9141	1225		12.6541	1041		14.0142	902		12.6541	881		12.6541	762		12.6541	494		12.6541	708		12.6541	768
14.0371	840.1		14.9393	1194		12.6735	1115		14.0371	861		12.6735	833		12.6735	746		12.6735	499		12.6735	687		12.6735	735
14.06	778.1		14.9645	1166		12.693	1088		14.06	865		12.693	856		12.693	762		12.693	536		12.693	761		12.693	728
14.0829	775		14.9897	1248		12.7125	1013		14.0829	901		12.7125	845		12.7125	758		12.7125	515		12.7125	742		12.7125	714
14.1058	782.75		15.0149	1236		12.7319	1013		14.1058	899		12.7319	842		12.7319	701		12.7319	479		12.7319	676		12.7319	727
14.1287	866.45		15.0401	1243		12.7514	1024		14.1287	876		12.7514	855		12.7514	774		12.7514	494		12.7514	700		12.7514	746
14.1516	849.4		15.0653	1224		12.7709	1046		14.1516	817		12.7709	803		12.7709	752		12.7709	474		12.7709	679		12.7709	732
14.1745	756.4		15.0905	1272		12.7903	1084		14.1745	877		12.7903	804		12.7903	731		12.7903	470		12.7903	746		12.7903	772
14.1974	782.75		15.1156	1201		12.8098	1101		14.1974	897		12.8098	849		12.8098	763		12.8098	488		12.8098	752		12.8098	760
14.2203	829.25		15.1408	1199		12.8292	1017		14.2203	900		12.8292	794		12.8292	758		12.8292	482		12.8292	757		12.8292	742
14.2432	778.1		15.166	1274		12.8487	1022		14.2432	903		12.8487	826		12.8487	724		12.8487	491		12.8487	745		12.8487	778
14.2661	798.25		15.1912	1299		12.8682	1058		14.2661	947		12.8682	834		12.8682	766		12.8682	491		12.8682	711		12.8682	745
14.289	813.75		15.2164	1255		12.8876	1088		14.289	883		12.8876	829		12.8876	745		12.8876	518		12.8876	703		12.8876	725
14.3119	740.9		15.2416	1188		12.9071	998		14.3119	885		12.9071	873		12.9071	744		12.9071	498		12.9071	725		12.9071	709
14.3348	819.95		15.2668	1273		12.9266	1060		14.3348	888		12.9266	869		12.9266	791		12.9266	473		12.9266	760		12.9266	750
14.3577	787.4		15.292	1281		12.946	1040		14.3577	986		12.946	819		12.946	762		12.946	479		12.946	742		12.946	723
14.3806	792.05		15.3172	1273		12.9655	1138		14.3806	877		12.9655	811		12.9655	809		12.9655	514		12.9655	750		12.9655	779
14.4035	816.85		15.3423	1225		12.985	1063		14.4035	878		12.985	850		12.985	821		12.985	487		12.985	740		12.985	701
14.4264	833.9		15.3675	1301		13.0044	1094		14.4264	922		13.0044	862		13.0044	809		13.0044	453		13.0044	745		13.0044	694
14.4493	796.7		15.3927	1345		13.0239	1162		14.4493	910		13.0239	806		13.0239	817		13.0239	461		13.0239	766		13.0239	788
14.4722	806		15.4179	1314		13.0433	1059		14.4722	952		13.0433	888		13.0433	783		13.0433	493		13.0433	731		13.0433	832
14.4951	869.55		15.4431	1351		13.0628	1066		14.4951	912		13.0628	851		13.0628	734		13.0628	496		13.0628	753		13.0628	795
14.518	826.15		15.4683	1251		13.0823	1017		14.518	945		13.0823	862		13.0823	786		13.0823	470		13.0823	711		13.0823	782
14.5409	826.15		15.4935	1301		13.1017	1029		14.5409	945		13.1017	843		13.1017	749		13.1017	476		13.1017	744		13.1017	830
14.5638	782.75		15.5187	1305		13.1212	1124		14.5638	1000		13.1212	825		13.1212	773		13.1212	496		13.1212	754		13.1212	784
14.5867	819.95		15.5438	1312		13.1407	1089		14.5867	898		13.1407	871		13.1407	788		13.1407	456		13.1407	789		13.1407	737
14.6096	742.45		15.569	1358		13.1601	1093		14.6096	992		13.1601	863		13.1601	801		13.1601	536		13.1601	763		13.1601	750
14.6325	761.05		15.5942	1339		13.1796	1096		14.6325	934		13.1796	891		13.1796	728		13.1796	448		13.1796	765		13.1796	798
14.6554	816.85		15.6194	1398		13.1991	1083		14.6554	987		13.1991	806		13.1991	772		13.1991	491		13.1991	769		13.1991	736
14.6783	812.2		15.6446	1322		13.2185	1113		14.6783	965		13.2185	805		13.2185	810		13.2185	486		13.2185	765		13.2185	787
14.7012	810.65		15.6698	1323		13.238	1107		14.7012	976		13.238	852		13.238	774		13.238	482		13.238	735		13.238	763
14.7241	850.95		15.695	1336		13.2574	1031		14.7241	970		13.2574	908		13.2574	781		13.2574	489		13.2574	780		13.2574	798
14.747	756.4		15.7202	1360		13.2769	1157		14.747	962		13.2769	894		13.2769	799		13.2769	517		13.2769	706		13.2769	767
14.7699	846.3		15.7454	1385		13.2964	1077		14.7699	970		13.2964	810		13.2964	770		13.2964	509		13.2964	785		13.2964	820
14.7928	861.8		15.7705	1390		13.3158	1073		14.7928	948		13.3158	854		13.3158	803		13.3158	458		13.3158	747		13.3158	806
14.8157	765.7		15.7957	1326		13.3353	1096		14.8157	930		13.3353	884		13.3353	796		13.3353	518		13.3353	773		13.3353	767
14.8386	776.55		15.8209	1318		13.3548	1170		14.8386	1043		13.3548	891		13.3548	790		13.3548	495		13.3548	785		13.3548	758
14.8615	826.15		15.8461	1430		13.3742	1054		14.8615	1005		13.3742	910		13.3742	762		13.3742	528		13.3742	746		13.3742	774
14.8844	833.9		15.8713	1467		13.3937	1112		14.8844	990		13.3937	878		13.3937	736		13.3937	520		13.3937	793		13.3937	792
14.9073	816.85		15.8965	1374		13.4132	1159		14.9073	940		13.4132	881		13.4132	760		13.4132	532		13.4132	763		13.4132	780
14.9302	801.35		15.9217	1432		13.4326	1036		14.9302	1037		13.4326	885		13.4326	803		13.4326	491		13.4326	814		13.4326	782
14.9531	823.05		15.9469	1374		13.4521	1118		14.9531	1020		13.4521	918		13.4521	766		13.4521	504		13.4521	814		13.4521	767
14.976	795.15		15.972	1412		13.4715	1114		14.976	1030		13.4715	840		13.4715	769		13.4715	494		13.4715	798		13.4715	780
14.9989	863.35		15.9972	1436		13.491	1135		14.9989	999		13.491	913		13.491	752		13.491	529		13.491	756		13.491	759
15.0218	796.7		16.0224	1332		13.5105	1060		15.0218	955		13.5105	920		13.5105	776		13.5105	502		13.5105	794		13.5105	804
15.0447	861.8		16.0476	1418		13.5299	1177		15.0447	986		13.5299	919		13.5299	806		13.5299	541		13.5299	765		13.5299	761
15.0676	796.7		16.0728	1400		13.5494	1090		15.0676	1027		13.5494	892		13.5494	834		13.5494	508		13.5494	752		13.5494	781
15.0905	826.15		16.098	1368		13.5689	1191		15.0905	1026		13.5689	926		13.5689	800		13.5689	526		13.5689	774		13.5689	767
15.1134	751.75		16.1232	1466		13.5883	1164		15.1134	1028		13.5883	919		13.5883	746		13.5883	457		13.5883	809		13.5883	807
15.1363	854.05		16.1484	1451		13.6078	1115		15.1363	1000		13.6078	894		13.6078	774		13.6078	518		13.6078	760		13.6078	750
15.1592	855.6		16.1736	1405		13.6273	1115		15.1592	982		13.6273	887		13.6273	766		13.6273	506		13.6273	781		13.6273	802
15.1821	809.1		16.1987	1455		13.6467	1121		15.1821	1082		13.6467	890		13.6467	858		13.6467	509		13.6467	779		13.6467	800
15.205	764.15		16.2239	1483		13.6662	1105		15.205	1011		13.6662	899		13.6662	826		13.6662	495		13.6662	832		13.6662	786
15.2279	826.15		16.2491	1465		13.6856	1139		15.2279	1061		13.6856	949		13.6856	812		13.6856	546		13.6856	780		13.6856	816
15.2507	829.25		16.2743	1420		13.7051	1096		15.2507	1045		13.7051	937		13.7051	794		13.7051	509		13.7051	780		13.7051	824
15.2736	843.2		16.2995	1478		13.7246	1124		15.2736	1009		13.7246	946		13.7246	890		13.7246	518		13.7246	808		13.7246	800
15.2965	812.2		16.3247	1462		13.744	1113		15.2965	1078		13.744	919		13.744	814		13.744	519		13.744	836		13.744	770
15.3194	816.85		16.3499	1472		13.7635	1142		15.3194	1093		13.7635	920		13.7635	826		13.7635	537		13.7635	797		13.7635	833
15.3423	812.2		16.3751	1476		13.783	1110		15.3423	1028		13.783	938		13.783	876		13.783	540		13.783	802		13.783	801
15.3652	827.7		16.4002	1468		13.8024	1179		15.3652	1077		13.8024	944		13.8024	876		13.8024	544		13.8024	811		13.8024	814
15.3881	796.7		16.4254	1477		13.8219	1202		15.3881	1109		13.8219	914		13.8219	814		13.8219	540		13.8219	766		13.8219	756
15.411	785.85		16.4506	1527		13.8414	1157		15.411	1024		13.8414	1003		13.8414	829		13.8414	498		13.8414	825		13.8414	814
15.4339	840.1		16.4758	1534		13.8608	1193		15.4339	1053		13.8608	960		13.8608	735		13.8608	546		13.8608	814		13.8608	796
15.4568	781.2		16.501	1490		13.8803	1154		15.4568	1088		13.8803	945		13.8803	869		13.8803	548		13.8803	764		13.8803	850
15.4797	798.25		16.5262	1490		13.8997	1116		15.4797	1068		13.8997	966		13.8997	811		13.8997	508		13.8997	791		13.8997	851
15.5026	785.85		16.5514	1550		13.9192	1205		15.5026	1085		13.9192	972		13.9192	823		13.9192	534		13.9192	780		13.9192	850
15.5255	816.85		16.5766	1500		13.9387	1173		15.5255	1056		13.9387	897		13.9387	857		13.9387	544		13.9387	801		13.9387	831
15.5484	864.9		16.6018	1440		13.9581	1160		15.5484	1118		13.9581	998		13.9581	895		13.9581	509		13.9581	783		13.9581	862
15.5713	847.85		16.6269	1577		13.9776	1208		15.5713	1074		13.9776	969		13.9776	822		13.9776	535		13.9776	842		13.9776	874
15.5942	824.6		16.6521	1528		13.9971	1195		15.5942	1113		13.9971	960		13.9971	867		13.9971	575		13.9971	843		13.9971	871
15.6171	869.55		16.6773	1526		14.0165	1130		15.6171	1119		14.0165	906		14.0165	860		14.0165	517		14.0165	789		14.0165	914
15.64	810.65		16.7025	1537		14.036	1247		15.64	1065		14.036	960		14.036	869		14.036	523		14.036	800		14.036	840
15.6629	860.25		16.7277	1566		14.0555	1171		15.6629	1053		14.0555	1002		14.0555	858		14.0555	528		14.0555	799		14.0555	873
15.6858	886.6		16.7529	1504		14.0749	1229		15.6858	1132		14.0749	960		14.0749	872		14.0749	563		14.0749	842		14.0749	851
15.7087	844.75		16.7781	1593		14.0944	1171		15.7087	1027		14.0944	957		14.0944	844		14.0944	519		14.0944	871		14.0944	854
15.7316	827.7		16.8033	1609		14.1138	1173		15.7316	1126		14.1138	919		14.1138	812		14.1138	529		14.1138	802		14.1138	842
15.7545	832.35		16.8284	1576		14.1333	1171		15.7545	1101		14.1333	917		14.1333	888		14.1333	588		14.1333	866		14.1333	852
15.7774	801.35		16.8536	1547		14.1528	1161		15.7774	1116		14.1528	1006		14.1528	822		14.1528	575		14.1528	785		14.1528	854
15.8003	906.75		16.8788	1532		14.1722	1230		15.8003	1099		14.1722	973		14.1722	820		14.1722	571		14.1722	809		14.1722	813
15.8232	776.55		16.904	1629		14.1917	1146		15.8232	1169		14.1917	916		14.1917	883		14.1917	577		14.1917	829		14.1917	910
15.8461	819.95		16.9292	1594		14.2112	1205		15.8461	1134		14.2112	963		14.2112	874		14.2112	560		14.2112	815		14.2112	840
15.869	807.55		16.9544	1556		14.2306	1303		15.869	1163		14.2306	1013		14.2306	861		14.2306	576		14.2306	829		14.2306	903
15.8919	829.25		16.9796	1612		14.2501	1276		15.8919	1158		14.2501	999		14.2501	904		14.2501	523		14.2501	856		14.2501	915
15.9148	812.2		17.0048	1623		14.2696	1272		15.9148	1072		14.2696	979		14.2696	889		14.2696	571		14.2696	842		14.2696	924
15.9377	866.45		17.03	1472		14.289	1148		15.9377	1155		14.289	944		14.289	821		14.289	572		14.289	890		14.289	920
15.9606	838.55		17.0551	1645		14.3085	1250		15.9606	1122		14.3085	968		14.3085	887		14.3085	535		14.3085	868		14.3085	882
15.9835	840.1		17.0803	1570		14.3279	1263		15.9835	1118		14.3279	1005		14.3279	896		14.3279	564		14.3279	863		14.3279	954
16.0064	855.6		17.1055	1601		14.3474	1204		16.0064	1126		14.3474	984		14.3474	868		14.3474	552		14.3474	884		14.3474	919
16.0293	850.95		17.1307	1610		14.3669	1259		16.0293	1213		14.3669	948		14.3669	930		14.3669	513		14.3669	859		14.3669	849
16.0522	852.5		17.1559	1586		14.3863	1229		16.0522	1216		14.3863	1046		14.3863	927		14.3863	532		14.3863	874		14.3863	893
16.0751	785.85		17.1811	1726		14.4058	1324		16.0751	1192		14.4058	1027		14.4058	919		14.4058	578		14.4058	865		14.4058	940
16.098	832.35		17.2063	1611		14.4253	1286		16.098	1233		14.4253	1010		14.4253	869		14.4253	572		14.4253	847		14.4253	890
16.1209	861.8		17.2315	1629		14.4447	1226		16.1209	1177		14.4447	1071		14.4447	882		14.4447	530		14.4447	911		14.4447	962
16.1438	945.5		17.2566	1677		14.4642	1223		16.1438	1219		14.4642	986		14.4642	876		14.4642	571		14.4642	924		14.4642	887
16.1667	835.45		17.2818	1617		14.4837	1289		16.1667	1125		14.4837	1017		14.4837	851		14.4837	555		14.4837	863		14.4837	903
16.1896	905.2		17.307	1647		14.5031	1264		16.1896	1148		14.5031	1052		14.5031	903		14.5031	539		14.5031	867		14.5031	905
16.2125	916.05		17.3322	1635		14.5226	1273		16.2125	1221		14.5226	1028		14.5226	890		14.5226	555		14.5226	841		14.5226	913
16.2354	872.65		17.3574	1616		14.542	1297		16.2354	1171		14.542	1010		14.542	898		14.542	557		14.542	940		14.542	949
16.2583	894.35		17.3826	1604		14.5615	1315		16.2583	1218		14.5615	1034		14.5615	870		14.5615	593		14.5615	897		14.5615	927
16.2812	903.65		17.4078	1722		14.581	1238		16.2812	1141		14.581	1056		14.581	856		14.581	529		14.581	896		14.581	982
16.3041	861.8		17.433	1654		14.6004	1342		16.3041	1200		14.6004	1034		14.6004	874		14.6004	567		14.6004	906		14.6004	899
16.327	841.65		17.4582	1766		14.6199	1248		16.327	1190		14.6199	1047		14.6199	880		14.6199	566		14.6199	822		14.6199	969
16.3499	788.95		17.4833	1717		14.6394	1257		16.3499	1192		14.6394	1041		14.6394	828		14.6394	583		14.6394	902		14.6394	1002
16.3728	869.55		17.5085	1790		14.6588	1289		16.3728	1173		14.6588	1064		14.6588	889		14.6588	549		14.6588	949		14.6588	1015
16.3957	874.2		17.5337	1772		14.6783	1338		16.3957	1167		14.6783	1059		14.6783	891		14.6783	522		14.6783	931		14.6783	1023
16.4186	872.65		17.5589	1712		14.6978	1294		16.4186	1097		14.6978	1059		14.6978	927		14.6978	580		14.6978	891		14.6978	930
16.4415	880.4		17.5841	1737		14.7172	1324		16.4415	1208		14.7172	1054		14.7172	902		14.7172	567		14.7172	933		14.7172	980
16.4644	934.65		17.6093	1639		14.7367	1322		16.4644	1221		14.7367	1064		14.7367	951		14.7367	616		14.7367	867		14.7367	1027
16.4873	871.1		17.6345	1725		14.7561	1286		16.4873	1264		14.7561	1006		14.7561	944		14.7561	578		14.7561	898		14.7561	979
16.5102	857.15		17.6597	1665		14.7756	1338		16.5102	1152		14.7756	1083		14.7756	872		14.7756	587		14.7756	916		14.7756	947
16.5331	857.15		17.6848	1838		14.7951	1277		16.5331	1157		14.7951	1019		14.7951	920		14.7951	570		14.7951	895		14.7951	994
16.5559	897.45		17.71	1735		14.8145	1320		16.5559	1169		14.8145	1032		14.8145	919		14.8145	589		14.8145	947		14.8145	946
16.5788	874.2		17.7352	1692		14.834	1327		16.5788	1236		14.834	1112		14.834	927		14.834	616		14.834	921		14.834	980
16.6017	937.75		17.7604	1682		14.8535	1327		16.6017	1221		14.8535	1110		14.8535	899		14.8535	599		14.8535	909		14.8535	999
16.6246	847.85		17.7856	1738		14.8729	1333		16.6246	1164		14.8729	1062		14.8729	969		14.8729	576		14.8729	910		14.8729	982
16.6475	930		17.8108	1704		14.8924	1346		16.6475	1222		14.8924	1087		14.8924	892		14.8924	565		14.8924	965		14.8924	980
16.6704	841.65		17.836	1702		14.9119	1341		16.6704	1250		14.9119	1058		14.9119	948		14.9119	591		14.9119	961		14.9119	1020
16.6933	897.45		17.8612	1742		14.9313	1371		16.6933	1189		14.9313	1116		14.9313	946		14.9313	610		14.9313	975		14.9313	1007
16.7162	936.2		17.8864	1726		14.9508	1393		16.7162	1238		14.9508	1029		14.9508	954		14.9508	609		14.9508	898		14.9508	986
16.7391	908.3		17.9115	1735		14.9702	1305		16.7391	1236		14.9702	1081		14.9702	982		14.9702	632		14.9702	948		14.9702	1002
16.762	860.25		17.9367	1733		14.9897	1326		16.762	1210		14.9897	1130		14.9897	978		14.9897	644		14.9897	991		14.9897	1047
16.7849	919.15		17.9619	1789		15.0092	1349		16.7849	1275		15.0092	1065		15.0092	937		15.0092	632		15.0092	938		15.0092	1055
16.8078	914.5		17.9871	1724		15.0286	1336		16.8078	1264		15.0286	1095		15.0286	923		15.0286	603		15.0286	949		15.0286	1074
16.8307	891.25		18.0123	1759		15.0481	1350		16.8307	1273		15.0481	1108		15.0481	918		15.0481	599		15.0481	966		15.0481	1045
16.8536	886.6		18.0375	1695		15.0676	1337		16.8536	1219		15.0676	1103		15.0676	924		15.0676	589		15.0676	1026		15.0676	1021
16.8765	940.85		18.0627	1796		15.087	1399		16.8765	1272		15.087	1083		15.087	945		15.087	588		15.087	925		15.087	1039
16.8994	880.4		18.0879	1783		15.1065	1337		16.8994	1223		15.1065	1139		15.1065	910		15.1065	625		15.1065	978		15.1065	1023
16.9223	900.55		18.1131	1724		15.126	1374		16.9223	1235		15.126	1177		15.126	968		15.126	632		15.126	949		15.126	1055
16.9452	903.65		18.1382	1754		15.1454	1344		16.9452	1242		15.1454	1148		15.1454	989		15.1454	585		15.1454	988		15.1454	1045
16.9681	863.35		18.1634	1709		15.1649	1352		16.9681	1241		15.1649	1204		15.1649	965		15.1649	616		15.1649	1020		15.1649	1066
16.991	891.25		18.1886	1767		15.1843	1436		16.991	1214		15.1843	1126		15.1843	967		15.1843	644		15.1843	912		15.1843	1050
17.0139	888.15		18.2138	1732		15.2038	1346		17.0139	1259		15.2038	1160		15.2038	980		15.2038	622		15.2038	961		15.2038	1054
17.0368	1007.5		18.239	1822		15.2233	1421		17.0368	1303		15.2233	1127		15.2233	942		15.2233	613		15.2233	987		15.2233	1037
17.0597	928.45		18.2642	1854		15.2427	1422		17.0597	1320		15.2427	1123		15.2427	921		15.2427	599		15.2427	1056		15.2427	1006
17.0826	922.25		18.2894	1772		15.2622	1323		17.0826	1213		15.2622	1152		15.2622	957		15.2622	632		15.2622	1010		15.2622	1052
17.1055	951.7		18.3146	1803		15.2817	1392		17.1055	1250		15.2817	1189		15.2817	1006		15.2817	637		15.2817	994		15.2817	1073
17.1284	911.4		18.3397	1805		15.3011	1446		17.1284	1273		15.3011	1183		15.3011	992		15.3011	680		15.3011	1027		15.3011	1051
17.1513	948.6		18.3649	1818		15.3206	1320		17.1513	1273		15.3206	1146		15.3206	992		15.3206	625		15.3206	979		15.3206	1027
17.1742	909.85		18.3901	1784		15.3401	1457		17.1742	1223		15.3401	1170		15.3401	996		15.3401	677		15.3401	1013		15.3401	1106
17.1971	953.25		18.4153	1769		15.3595	1476		17.1971	1332		15.3595	1177		15.3595	973		15.3595	643		15.3595	1003		15.3595	1117
17.22	886.6		18.4405	1860		15.379	1382		17.22	1261		15.379	1247		15.379	1034		15.379	605		15.379	946		15.379	1123
17.2429	911.4		18.4657	1895		15.3984	1416		17.2429	1246		15.3984	1220		15.3984	1030		15.3984	618		15.3984	1001		15.3984	1101
17.2658	934.65		18.4909	1833		15.4179	1418		17.2658	1303		15.4179	1228		15.4179	1004		15.4179	621		15.4179	1048		15.4179	1080
17.2887	892.8		18.5161	1743		15.4374	1391		17.2887	1292		15.4374	1213		15.4374	979		15.4374	672		15.4374	1029		15.4374	1079
17.3116	880.4		18.5413	1848		15.4568	1500		17.3116	1308		15.4568	1127		15.4568	983		15.4568	648		15.4568	1044		15.4568	1118
17.3345	999.75		18.5664	1858		15.4763	1510		17.3345	1241		15.4763	1192		15.4763	961		15.4763	669		15.4763	1029		15.4763	1047
17.3574	917.6		18.5916	1850		15.4958	1528		17.3574	1257		15.4958	1207		15.4958	1021		15.4958	648		15.4958	1026		15.4958	1086
17.3803	888.15		18.6168	1735		15.5152	1528		17.3803	1234		15.5152	1192		15.5152	1035		15.5152	666		15.5152	1029		15.5152	1101
17.4032	934.65		18.642	1844		15.5347	1459		17.4032	1320		15.5347	1204		15.5347	1035		15.5347	648		15.5347	1057		15.5347	1101
17.4261	937.75		18.6672	1806		15.5542	1467		17.4261	1272		15.5542	1210		15.5542	1015		15.5542	680		15.5542	1042		15.5542	1095
17.449	902.1		18.6924	1777		15.5736	1453		17.449	1291		15.5736	1216		15.5736	1077		15.5736	698		15.5736	1073		15.5736	1082
17.4719	925.35		18.7176	1794		15.5931	1459		17.4719	1336		15.5931	1227		15.5931	1081		15.5931	666		15.5931	1042		15.5931	1061
17.4948	936.2		18.7428	1806		15.6125	1409		17.4948	1243		15.6125	1227		15.6125	1061		15.6125	709		15.6125	1065		15.6125	1073
17.5177	871.1		18.7679	1790		15.632	1422		17.5177	1289		15.632	1290		15.632	965		15.632	650		15.632	1092		15.632	1089
17.5406	922.25		18.7931	1821		15.6515	1534		17.5406	1310		15.6515	1231		15.6515	1039		15.6515	690		15.6515	1108		15.6515	1179
17.5635	930		18.8183	1830		15.6709	1557		17.5635	1325		15.6709	1266		15.6709	1057		15.6709	686		15.6709	1041		15.6709	1199
17.5864	954.8		18.8435	1861		15.6904	1534		17.5864	1279		15.6904	1225		15.6904	1066		15.6904	662		15.6904	1048		15.6904	1159
17.6093	988.9		18.8687	1867		15.7099	1517		17.6093	1285		15.7099	1247		15.7099	1089		15.7099	664		15.7099	1097		15.7099	1115
17.6322	981.15		18.8939	1840		15.7293	1473		17.6322	1322		15.7293	1177		15.7293	1048		15.7293	688		15.7293	1060		15.7293	1180
17.6551	943.95		18.9191	1825		15.7488	1515		17.6551	1293		15.7488	1200		15.7488	1042		15.7488	668		15.7488	1038		15.7488	1140
17.678	939.3		18.9443	1843		15.7683	1510		17.678	1356		15.7683	1220		15.7683	1066		15.7683	675		15.7683	1104		15.7683	1187
17.7009	965.65		18.9695	1919		15.7877	1611		17.7009	1254		15.7877	1248		15.7877	1009		15.7877	642		15.7877	1116		15.7877	1155
17.7238	948.6		18.9946	1942		15.8072	1439		17.7238	1284		15.8072	1211		15.8072	968		15.8072	708		15.8072	1022		15.8072	1163
17.7467	1001.3		19.0198	1965		15.8266	1485		17.7467	1359		15.8266	1317		15.8266	1091		15.8266	715		15.8266	1064		15.8266	1162
17.7696	925.35		19.045	1926		15.8461	1465		17.7696	1335		15.8461	1212		15.8461	1072		15.8461	722		15.8461	1073		15.8461	1147
17.7925	934.65		19.0702	1889		15.8656	1470		17.7925	1382		15.8656	1266		15.8656	1036		15.8656	712		15.8656	1029		15.8656	1228
17.8154	1005.95		19.0954	1964		15.885	1499		17.8154	1339		15.885	1286		15.885	1063		15.885	683		15.885	1009		15.885	1185
17.8383	979.6		19.1206	1923		15.9045	1584		17.8383	1309		15.9045	1256		15.9045	1025		15.9045	646		15.9045	1095		15.9045	1193
17.8612	970.3		19.1458	1900		15.924	1528		17.8612	1344		15.924	1257		15.924	1106		15.924	688		15.924	1098		15.924	1175
17.8841	926.9		19.171	1799		15.9434	1568		17.8841	1293		15.9434	1267		15.9434	1069		15.9434	644		15.9434	1118		15.9434	1253
17.907	970.3		19.1961	1798		15.9629	1585		17.907	1257		15.9629	1257		15.9629	1071		15.9629	672		15.9629	1041		15.9629	1224
17.9299	964.1		19.2213	1877		15.9824	1502		17.9299	1357		15.9824	1297		15.9824	1059		15.9824	792		15.9824	1101		15.9824	1177
17.9528	936.2		19.2465	1794		16.0018	1550		17.9528	1346		16.0018	1267		16.0018	1055		16.0018	683		16.0018	1119		16.0018	1170
17.9757	981.15		19.2717	1855		16.0213	1505		17.9757	1296		16.0213	1284		16.0213	1094		16.0213	686		16.0213	1163		16.0213	1182
17.9986	902.1		19.2969	1810		16.0407	1578		17.9986	1316		16.0407	1304		16.0407	1018		16.0407	648		16.0407	1079		16.0407	1158
18.0215	967.2		19.3221	1765		16.0602	1510		18.0215	1333		16.0602	1272		16.0602	1061		16.0602	698		16.0602	1166		16.0602	1165
18.0444	914.5		19.3473	1867		16.0797	1612		18.0444	1313		16.0797	1295		16.0797	1054		16.0797	740		16.0797	1156		16.0797	1256
18.0673	965.65		19.3725	1831		16.0991	1582		18.0673	1352		16.0991	1283		16.0991	1078		16.0991	734		16.0991	1118		16.0991	1199
18.0902	984.25		19.3977	1784		16.1186	1586		18.0902	1246		16.1186	1309		16.1186	1032		16.1186	690		16.1186	1151		16.1186	1238
18.1131	948.6		19.4228	1885		16.1381	1534		18.1131	1337		16.1381	1273		16.1381	1092		16.1381	689		16.1381	1129		16.1381	1228
18.1359	987.35		19.448	1801		16.1575	1534		18.1359	1298		16.1575	1281		16.1575	1056		16.1575	704		16.1575	1107		16.1575	1222
18.1588	982.7		19.4732	1771		16.177	1513		18.1588	1347		16.177	1324		16.177	1090		16.177	716		16.177	1075		16.177	1213
18.1817	988.9		19.4984	1811		16.1965	1621		18.1817	1336		16.1965	1328		16.1965	1090		16.1965	702		16.1965	1189		16.1965	1214
18.2046	1015.25		19.5236	1771		16.2159	1591		18.2046	1338		16.2159	1321		16.2159	1083		16.2159	711		16.2159	1192		16.2159	1225
18.2275	1029.2		19.5488	1819		16.2354	1582		18.2275	1351		16.2354	1335		16.2354	1082		16.2354	764		16.2354	1177		16.2354	1204
18.2504	1050.9		19.574	1765		16.2548	1596		18.2504	1299		16.2548	1311		16.2548	1150		16.2548	704		16.2548	1220		16.2548	1193
18.2733	971.85		19.5992	1785		16.2743	1626		18.2733	1339		16.2743	1284		16.2743	1031		16.2743	712		16.2743	1164		16.2743	1222
18.2962	954.8		19.6243	1781		16.2938	1583		18.2962	1345		16.2938	1272		16.2938	1105		16.2938	730		16.2938	1191		16.2938	1276
18.3191	971.85		19.6495	1857		16.3132	1602		18.3191	1302		16.3132	1301		16.3132	1120		16.3132	708		16.3132	1108		16.3132	1212
18.342	957.9		19.6747	1853		16.3327	1617		18.342	1331		16.3327	1351		16.3327	1058		16.3327	768		16.3327	1117		16.3327	1271
18.3649	984.25		19.6999	1864		16.3522	1579		18.3649	1362		16.3522	1282		16.3522	1139		16.3522	707		16.3522	1191		16.3522	1224
18.3878	965.65		19.7251	1823		16.3716	1631		18.3878	1244		16.3716	1322		16.3716	1098		16.3716	748		16.3716	1188		16.3716	1294
18.4107	1015.25		19.7503	1932		16.3911	1690		18.4107	1298		16.3911	1384		16.3911	1101		16.3911	762		16.3911	1121		16.3911	1271
18.4336	950.15		19.7755	1914		16.4106	1559		18.4336	1275		16.4106	1399		16.4106	1104		16.4106	765		16.4106	1183		16.4106	1264
18.4565	816.85		19.8007	1925		16.43	1695		18.4565	1314		16.43	1281		16.43	1103		16.43	714		16.43	1134		16.43	1241
18.4794	961		19.8259	1902		16.4495	1677		18.4794	1279		16.4495	1329		16.4495	1095		16.4495	725		16.4495	1144		16.4495	1203
18.5023	1036.95		19.851	1937		16.4689	1636		18.5023	1281		16.4689	1340		16.4689	1099		16.4689	728		16.4689	1203		16.4689	1245
18.5252	1036.95		19.8762	1943		16.4884	1670		18.5252	1340		16.4884	1346		16.4884	1168		16.4884	702		16.4884	1171		16.4884	1246
18.5481	951.7		19.9014	1850		16.5079	1675		18.5481	1285		16.5079	1351		16.5079	1110		16.5079	703		16.5079	1171		16.5079	1282
18.571	923.8		19.9266	1919		16.5273	1686		18.571	1375		16.5273	1419		16.5273	1103		16.5273	723		16.5273	1294		16.5273	1270
18.5939	1012.15		19.9518	1938		16.5468	1597		18.5939	1334		16.5468	1345		16.5468	1149		16.5468	760		16.5468	1225		16.5468	1305
18.6168	1030.75		19.977	1834		16.5663	1707		18.6168	1273		16.5663	1362		16.5663	1124		16.5663	760		16.5663	1223		16.5663	1240
18.6397	951.7		20.0022	1829		16.5857	1668		18.6397	1364		16.5857	1355		16.5857	1145		16.5857	719		16.5857	1180		16.5857	1261
18.6626	965.65		20.0274	1795		16.6052	1646		18.6626	1282		16.6052	1372		16.6052	994		16.6052	740		16.6052	1219		16.6052	1265
18.6855	1052.45		20.0525	1915		16.6247	1737		18.6855	1342		16.6247	1383		16.6247	1147		16.6247	743		16.6247	1200		16.6247	1250
18.7084	1026.1		20.0777	1852		16.6441	1712		18.7084	1356		16.6441	1328		16.6441	1130		16.6441	743		16.6441	1199		16.6441	1245
18.7313	1012.15		20.1029	1771		16.6636	1707		18.7313	1371		16.6636	1374		16.6636	1184		16.6636	724		16.6636	1230		16.6636	1307
18.7542	1081.9		20.1281	1824		16.683	1621		18.7542	1430		16.683	1419		16.683	1150		16.683	768		16.683	1227		16.683	1234
18.7771	1058.65		20.1533	1810		16.7025	1699		18.7771	1360		16.7025	1364		16.7025	1137		16.7025	763		16.7025	1210		16.7025	1297
18.8	1049.35		20.1785	1776		16.722	1618		18.8	1385		16.722	1363		16.722	1179		16.722	800		16.722	1241		16.722	1316
18.8229	1001.3		20.2037	1757		16.7414	1655		18.8229	1308		16.7414	1387		16.7414	1130		16.7414	800		16.7414	1253		16.7414	1303
18.8458	943.95		20.2289	1788		16.7609	1679		18.8458	1380		16.7609	1357		16.7609	1114		16.7609	790		16.7609	1214		16.7609	1220
18.8687	1019.9		20.2541	1881		16.7804	1672		18.8687	1317		16.7804	1428		16.7804	1147		16.7804	817		16.7804	1227		16.7804	1268
18.8916	1088.1		20.2792	1875		16.7998	1712		18.8916	1334		16.7998	1343		16.7998	1216		16.7998	746		16.7998	1251		16.7998	1305
18.9145	1009.05		20.3044	1832		16.8193	1765		18.9145	1389		16.8193	1334		16.8193	1141		16.8193	776		16.8193	1294		16.8193	1308
18.9374	1007.5		20.3296	1775		16.8388	1714		18.9374	1343		16.8388	1356		16.8388	1130		16.8388	768		16.8388	1280		16.8388	1332
18.9603	987.35		20.3548	1727		16.8582	1688		18.9603	1430		16.8582	1416		16.8582	1106		16.8582	773		16.8582	1246		16.8582	1314
18.9832	1030.75		20.38	1848		16.8777	1648		18.9832	1326		16.8777	1383		16.8777	1169		16.8777	821		16.8777	1265		16.8777	1323
19.0061	995.1		20.4052	1803		16.8971	1748		19.0061	1408		16.8971	1396		16.8971	1148		16.8971	795		16.8971	1282		16.8971	1348
19.029	1041.6		20.4304	1808		16.9166	1754		19.029	1369		16.9166	1414		16.9166	1129		16.9166	798		16.9166	1205		16.9166	1303
19.0519	1009.05		20.4556	1788		16.9361	1735		19.0519	1309		16.9361	1436		16.9361	1211		16.9361	814		16.9361	1291		16.9361	1300
19.0748	1015.25		20.4807	1844		16.9555	1704		19.0748	1282		16.9555	1431		16.9555	1171		16.9555	836		16.9555	1290		16.9555	1360
19.0977	1029.2		20.5059	1849		16.975	1703		19.0977	1302		16.975	1364		16.975	1138		16.975	765		16.975	1313		16.975	1295
19.1206	1016.8		20.5311	1883		16.9945	1754		19.1206	1282		16.9945	1370		16.9945	1169		16.9945	744		16.9945	1243		16.9945	1369
19.1435	1004.4		20.5563	1839		17.0139	1674		19.1435	1315		17.0139	1478		17.0139	1181		17.0139	761		17.0139	1258		17.0139	1331
19.1664	1018.35		20.5815	1839		17.0334	1712		19.1664	1246		17.0334	1470		17.0334	1124		17.0334	787		17.0334	1204		17.0334	1366
19.1893	1083.45		20.6067	1728		17.0529	1739		19.1893	1258		17.0529	1566		17.0529	1146		17.0529	755		17.0529	1248		17.0529	1356
19.2122	1083.45		20.6319	1821		17.0723	1791		19.2122	1318		17.0723	1380		17.0723	1132		17.0723	785		17.0723	1300		17.0723	1350
19.2351	1103.6		20.6571	1765		17.0918	1710		19.2351	1327		17.0918	1416		17.0918	1172		17.0918	797		17.0918	1314		17.0918	1342
19.258	1044.7		20.6823	1860		17.1112	1790		19.258	1255		17.1112	1453		17.1112	1170		17.1112	732		17.1112	1260		17.1112	1297
19.2809	993.55		20.7074	1835		17.1307	1724		19.2809	1291		17.1307	1422		17.1307	1219		17.1307	753		17.1307	1249		17.1307	1367
19.3038	982.7		20.7326	1842		17.1502	1769		19.3038	1238		17.1502	1365		17.1502	1149		17.1502	754		17.1502	1318		17.1502	1380
19.3267	1018.35		20.7578	1735		17.1696	1763		19.3267	1301		17.1696	1432		17.1696	1145		17.1696	859		17.1696	1304		17.1696	1349
19.3496	1114.45		20.783	1781		17.1891	1729		19.3496	1301		17.1891	1423		17.1891	1198		17.1891	814		17.1891	1275		17.1891	1308
19.3725	1063.3		20.8082	1849		17.2086	1739		19.3725	1339		17.2086	1501		17.2086	1149		17.2086	765		17.2086	1242		17.2086	1316
19.3954	978.05		20.8334	1727		17.228	1792		19.3954	1268		17.228	1387		17.228	1165		17.228	733		17.228	1297		17.228	1338
19.4183	970.3		20.8586	1863		17.2475	1705		19.4183	1266		17.2475	1440		17.2475	1181		17.2475	832		17.2475	1300		17.2475	1391
19.4412	1061.75		20.8838	1861		17.267	1822		19.4412	1297		17.267	1461		17.267	1188		17.267	814		17.267	1326		17.267	1370
19.4641	1128.4		20.9089	1778		17.2864	1746		19.4641	1269		17.2864	1458		17.2864	1157		17.2864	773		17.2864	1277		17.2864	1397
19.487	1007.5		20.9341	1887		17.3059	1804		19.487	1359		17.3059	1451		17.3059	1235		17.3059	841		17.3059	1286		17.3059	1375
19.5099	1012.15		20.9593	1904		17.3253	1777		19.5099	1228		17.3253	1418		17.3253	1196		17.3253	724		17.3253	1335		17.3253	1393
19.5328	1019.9		20.9845	1911		17.3448	1770		19.5328	1326		17.3448	1449		17.3448	1193		17.3448	809		17.3448	1348		17.3448	1386
19.5556	1100.5		21.0097	1953		17.3643	1779		19.5556	1270		17.3643	1488		17.3643	1183		17.3643	833		17.3643	1247		17.3643	1393
19.5785	1049.35		21.0349	1973		17.3837	1816		19.5785	1215		17.3837	1434		17.3837	1161		17.3837	813		17.3837	1252		17.3837	1393
19.6014	1145.45		21.0601	1936		17.4032	1814		19.6014	1239		17.4032	1398		17.4032	1208		17.4032	842		17.4032	1250		17.4032	1374
19.6243	1044.7		21.0853	1994		17.4227	1752		19.6243	1337		17.4227	1476		17.4227	1194		17.4227	819		17.4227	1271		17.4227	1326
19.6472	1080.35		21.1105	1937		17.4421	1807		19.6472	1349		17.4421	1449		17.4421	1201		17.4421	847		17.4421	1232		17.4421	1379
19.6701	970.3		21.1356	1899		17.4616	1794		19.6701	1335		17.4616	1410		17.4616	1181		17.4616	836		17.4616	1339		17.4616	1395
19.693	965.65		21.1608	1915		17.4811	1815		19.693	1318		17.4811	1433		17.4811	1276		17.4811	831		17.4811	1299		17.4811	1340
19.7159	1066.4		21.186	1844		17.5005	1804		19.7159	1295		17.5005	1452		17.5005	1219		17.5005	826		17.5005	1280		17.5005	1390
19.7388	1164.05		21.2112	1888		17.52	1825		19.7388	1337		17.52	1469		17.52	1210		17.52	801		17.52	1334		17.52	1456
19.7617	1063.3		21.2364	1815		17.5394	1856		19.7617	1332		17.5394	1399		17.5394	1197		17.5394	824		17.5394	1315		17.5394	1432
19.7846	1036.95		21.2616	1771		17.5589	1792		19.7846	1300		17.5589	1433		17.5589	1193		17.5589	816		17.5589	1332		17.5589	1357
19.8075	1040.05		21.2868	1708		17.5784	1856		19.8075	1293		17.5784	1460		17.5784	1182		17.5784	827		17.5784	1371		17.5784	1320
19.8304	1047.8		21.312	1697		17.5978	1809		19.8304	1283		17.5978	1516		17.5978	1198		17.5978	845		17.5978	1293		17.5978	1362
19.8533	1040.05		21.3371	1770		17.6173	1859		19.8533	1225		17.6173	1484		17.6173	1175		17.6173	764		17.6173	1313		17.6173	1426
19.8762	1046.25		21.3623	1746		17.6368	1790		19.8762	1272		17.6368	1445		17.6368	1127		17.6368	786		17.6368	1297		17.6368	1389
19.8991	1012.15		21.3875	1694		17.6562	1812		19.8991	1262		17.6562	1441		17.6562	1258		17.6562	805		17.6562	1319		17.6562	1335
19.922	1088.1		21.4127	1702		17.6757	1817		19.922	1412		17.6757	1511		17.6757	1205		17.6757	759		17.6757	1343		17.6757	1351
19.9449	1066.4		21.4379	1718		17.6952	1898		19.9449	1202		17.6952	1478		17.6952	1151		17.6952	842		17.6952	1248		17.6952	1394
19.9678	1067.95		21.4631	1715		17.7146	1810		19.9678	1249		17.7146	1500		17.7146	1191		17.7146	834		17.7146	1293		17.7146	1387
19.9907	1142.35		21.4883	1846		17.7341	1807		19.9907	1247		17.7341	1438		17.7341	1190		17.7341	824		17.7341	1335		17.7341	1386
20.0136	1018.35		21.5135	1709		17.7535	1862		20.0136	1199		17.7535	1437		17.7535	1227		17.7535	794		17.7535	1317		17.7535	1371
20.0365	1033.85		21.5387	1751		17.773	1818		20.0365	1231		17.773	1479		17.773	1195		17.773	790		17.773	1306		17.773	1427
20.0594	1092.75		21.5638	1768		17.7925	1875		20.0594	1264		17.7925	1431		17.7925	1264		17.7925	795		17.7925	1284		17.7925	1404
20.0823	1038.5		21.589	1744		17.8119	1881		20.0823	1251		17.8119	1479		17.8119	1191		17.8119	845		17.8119	1335		17.8119	1382
20.1052	1047.8		21.6142	1768		17.8314	1850		20.1052	1255		17.8314	1512		17.8314	1264		17.8314	792		17.8314	1323		17.8314	1404
20.1281	1103.6		21.6394	1730		17.8509	1889		20.1281	1239		17.8509	1559		17.8509	1253		17.8509	828		17.8509	1323		17.8509	1384
20.151	1108.25		21.6646	1675		17.8703	1917		20.151	1255		17.8703	1432		17.8703	1218		17.8703	813		17.8703	1286		17.8703	1383
20.1739	1069.5		21.6898	1767		17.8898	1840		20.1739	1225		17.8898	1544		17.8898	1165		17.8898	855		17.8898	1260		17.8898	1363
20.1968	1057.1		21.715	1695		17.9093	1720		20.1968	1236		17.9093	1433		17.9093	1214		17.9093	842		17.9093	1355		17.9093	1438
20.2197	1078.8		21.7402	1750		17.9287	1845		20.2197	1273		17.9287	1537		17.9287	1249		17.9287	882		17.9287	1293		17.9287	1410
20.2426	1089.65		21.7653	1760		17.9482	1817		20.2426	1286		17.9482	1437		17.9482	1202		17.9482	849		17.9482	1393		17.9482	1427
20.2655	1102.05		21.7905	1746		17.9676	1790		20.2655	1257		17.9676	1472		17.9676	1245		17.9676	858		17.9676	1371		17.9676	1362
20.2884	1119.1		21.8157	1747		17.9871	1810		20.2884	1249		17.9871	1465		17.9871	1248		17.9871	819		17.9871	1332		17.9871	1451
20.3113	974.95		21.8409	1741		18.0066	1848		20.3113	1249		18.0066	1532		18.0066	1278		18.0066	829		18.0066	1396		18.0066	1498
20.3342	1032.3		21.8661	1714		18.026	1841		20.3342	1232		18.026	1510		18.026	1206		18.026	819		18.026	1388		18.026	1435
20.3571	1126.85		21.8913	1676		18.0455	1847		20.3571	1284		18.0455	1552		18.0455	1238		18.0455	823		18.0455	1322		18.0455	1421
20.38	1016.8		21.9165	1735		18.065	1786		20.38	1217		18.065	1580		18.065	1228		18.065	818		18.065	1401		18.065	1413
20.4029	1067.95		21.9417	1618		18.0844	1914		20.4029	1242		18.0844	1485		18.0844	1224		18.0844	820		18.0844	1377		18.0844	1445
20.4258	1108.25		21.9669	1653		18.1039	1841		20.4258	1289		18.1039	1478		18.1039	1217		18.1039	837		18.1039	1358		18.1039	1353
20.4487	1060.2		21.992	1686		18.1234	1867		20.4487	1196		18.1234	1478		18.1234	1207		18.1234	797		18.1234	1328		18.1234	1426
20.4716	985.8		22.0172	1811		18.1428	1792		20.4716	1223		18.1428	1522		18.1428	1198		18.1428	865		18.1428	1287		18.1428	1395
20.4945	1159.4		22.0424	1717		18.1623	1887		20.4945	1202		18.1623	1585		18.1623	1231		18.1623	811		18.1623	1334		18.1623	1431
20.5174	1156.3		22.0676	1685		18.1817	1882		20.5174	1220		18.1817	1540		18.1817	1213		18.1817	853		18.1817	1310		18.1817	1383
20.5403	1100.5		22.0928	1789		18.2012	1836		20.5403	1194		18.2012	1541		18.2012	1214		18.2012	834		18.2012	1357		18.2012	1416
20.5632	1106.7		22.118	1741		18.2207	1777		20.5632	1193		18.2207	1530		18.2207	1253		18.2207	876		18.2207	1363		18.2207	1476
20.5861	1054		22.1432	1666		18.2401	1883		20.5861	1198		18.2401	1464		18.2401	1274		18.2401	792		18.2401	1360		18.2401	1399
20.609	1123.75		22.1684	1705		18.2596	1858		20.609	1232		18.2596	1510		18.2596	1223		18.2596	811		18.2596	1411		18.2596	1431
20.6319	1046.25		22.1935	1734		18.2791	1899		20.6319	1225		18.2791	1513		18.2791	1249		18.2791	833		18.2791	1267		18.2791	1344
20.6548	1140.8		22.2187	1760		18.2985	1906		20.6548	1251		18.2985	1503		18.2985	1321		18.2985	774		18.2985	1386		18.2985	1460
20.6777	1142.35		22.2439	1686		18.318	1771		20.6777	1230		18.318	1446		18.318	1171		18.318	810		18.318	1427		18.318	1400
20.7006	1103.6		22.2691	1786		18.3375	1865		20.7006	1206		18.3375	1537		18.3375	1227		18.3375	821		18.3375	1319		18.3375	1396
20.7235	1067.95		22.2943	1708		18.3569	1788		20.7235	1258		18.3569	1544		18.3569	1271		18.3569	845		18.3569	1359		18.3569	1456
20.7464	1054		22.3195	1702		18.3764	1811		20.7464	1255		18.3764	1450		18.3764	1238		18.3764	768		18.3764	1400		18.3764	1410
20.7693	1116		22.3447	1706		18.3958	1888		20.7693	1279		18.3958	1478		18.3958	1189		18.3958	861		18.3958	1323		18.3958	1375
20.7922	1030.75		22.3699	1678		18.4153	1819		20.7922	1242		18.4153	1488		18.4153	1212		18.4153	821		18.4153	1359		18.4153	1451
20.8151	1117.55		22.3951	1780		18.4348	1849		20.8151	1165		18.4348	1540		18.4348	1223		18.4348	802		18.4348	1355		18.4348	1447
20.838	1102.05		22.4202	1698		18.4542	1821		20.838	1215		18.4542	1495		18.4542	1248		18.4542	815		18.4542	1312		18.4542	1420
20.8608	1109.8		22.4454	1723		18.4737	1790		20.8608	1242		18.4737	1541		18.4737	1257		18.4737	813		18.4737	1368		18.4737	1421
20.8837	1007.5		22.4706	1660		18.4932	1928		20.8837	1293		18.4932	1496		18.4932	1209		18.4932	837		18.4932	1398		18.4932	1453
20.9066	1112.9		22.4958	1749		18.5126	1778		20.9066	1336		18.5126	1445		18.5126	1184		18.5126	840		18.5126	1345		18.5126	1442
20.9295	1142.35		22.521	1716		18.5321	1866		20.9295	1251		18.5321	1557		18.5321	1187		18.5321	812		18.5321	1385		18.5321	1378
20.9524	1157.85		22.5462	1711		18.5516	1870		20.9524	1264		18.5516	1497		18.5516	1218		18.5516	804		18.5516	1400		18.5516	1396
20.9753	1111.35		22.5714	1686		18.571	1828		20.9753	1274		18.571	1517		18.571	1267		18.571	882		18.571	1381		18.571	1449
20.9982	1154.75		22.5966	1680		18.5905	1815		20.9982	1231		18.5905	1479		18.5905	1289		18.5905	849		18.5905	1340		18.5905	1458
21.0211	1137.7		22.6217	1712		18.6099	1808		21.0211	1264		18.6099	1469		18.6099	1257		18.6099	786		18.6099	1396		18.6099	1470
21.044	1219.85		22.6469	1662		18.6294	1806		21.044	1290		18.6294	1478		18.6294	1160		18.6294	819		18.6294	1403		18.6294	1350
21.0669	1207.45		22.6721	1739		18.6489	1827		21.0669	1245		18.6489	1532		18.6489	1233		18.6489	830		18.6489	1425		18.6489	1465
21.0898	1159.4		22.6973	1727		18.6683	1861		21.0898	1226		18.6683	1510		18.6683	1253		18.6683	767		18.6683	1352		18.6683	1561
21.1127	1131.5		22.7225	1654		18.6878	1780		21.1127	1195		18.6878	1476		18.6878	1231		18.6878	863		18.6878	1399		18.6878	1342
21.1356	1205.9		22.7477	1713		18.7073	1813		21.1356	1151		18.7073	1526		18.7073	1184		18.7073	853		18.7073	1294		18.7073	1419
21.1585	1153.2		22.7729	1740		18.7267	1854		21.1585	1215		18.7267	1494		18.7267	1168		18.7267	853		18.7267	1420		18.7267	1371
21.1814	1174.9		22.7981	1732		18.7462	1765		21.1814	1191		18.7462	1495		18.7462	1219		18.7462	885		18.7462	1317		18.7462	1445
21.2043	1165.6		22.8233	1688		18.7657	1848		21.2043	1207		18.7657	1466		18.7657	1226		18.7657	867		18.7657	1325		18.7657	1450
21.2272	1156.3		22.8484	1681		18.7851	1884		21.2272	1156		18.7851	1556		18.7851	1234		18.7851	840		18.7851	1440		18.7851	1497
21.2501	1091.2		22.8736	1612		18.8046	1931		21.2501	1145		18.8046	1480		18.8046	1168		18.8046	778		18.8046	1426		18.8046	1485
21.273	1111.35		22.8988	1742		18.824	1931		21.273	1201		18.824	1505		18.824	1202		18.824	859		18.824	1304		18.824	1428
21.2959	1072.6		22.924	1683		18.8435	1837		21.2959	1168		18.8435	1561		18.8435	1232		18.8435	862		18.8435	1381		18.8435	1511
21.3188	1174.9		22.9492	1702		18.863	1904		21.3188	1184		18.863	1487		18.863	1263		18.863	876		18.863	1377		18.863	1417
21.3417	1204.35		22.9744	1633		18.8824	1905		21.3417	1275		18.8824	1497		18.8824	1222		18.8824	845		18.8824	1390		18.8824	1422
21.3646	1103.6		22.9996	1651		18.9019	1866		21.3646	1138		18.9019	1519		18.9019	1200		18.9019	843		18.9019	1356		18.9019	1392
21.3875	1136.15		23.0248	1591		18.9214	1865		21.3875	1171		18.9214	1497		18.9214	1175		18.9214	875		18.9214	1408		18.9214	1460
21.4104	1106.7		23.0499	1651		18.9408	1874		21.4104	1168		18.9408	1548		18.9408	1254		18.9408	846		18.9408	1363		18.9408	1466
21.4333	1128.4		23.0751	1641		18.9603	1941		21.4333	1206		18.9603	1443		18.9603	1230		18.9603	824		18.9603	1316		18.9603	1467
21.4562	1153.2		23.1003	1733		18.9798	1920		21.4562	1157		18.9798	1587		18.9798	1221		18.9798	840		18.9798	1321		18.9798	1418
21.4791	1119.1		23.1255	1619		18.9992	1891		21.4791	1129		18.9992	1448		18.9992	1180		18.9992	814		18.9992	1388		18.9992	1440
21.502	1078.8		23.1507	1701		19.0187	1880		21.502	1152		19.0187	1464		19.0187	1258		19.0187	789		19.0187	1401		19.0187	1447
21.5249	1081.9		23.1759	1723		19.0381	1869		21.5249	1166		19.0381	1456		19.0381	1195		19.0381	812		19.0381	1382		19.0381	1451
21.5478	1111.35		23.2011	1613		19.0576	1872		21.5478	1144		19.0576	1459		19.0576	1146		19.0576	894		19.0576	1432		19.0576	1388
21.5707	1095.85		23.2263	1568		19.0771	1903		21.5707	1139		19.0771	1530		19.0771	1215		19.0771	800		19.0771	1390		19.0771	1474
21.5936	1157.85		23.2515	1652		19.0965	1913		21.5936	1186		19.0965	1474		19.0965	1229		19.0965	835		19.0965	1399		19.0965	1480
21.6165	1083.45		23.2766	1674		19.116	1841		21.6165	1193		19.116	1422		19.116	1228		19.116	882		19.116	1371		19.116	1438
21.6394	1123.75		23.3018	1636		19.1355	1889		21.6394	1177		19.1355	1477		19.1355	1205		19.1355	827		19.1355	1444		19.1355	1418
21.6623	1126.85		23.327	1653		19.1549	1800		21.6623	1186		19.1549	1510		19.1549	1180		19.1549	826		19.1549	1329		19.1549	1445
21.6852	1178		23.3522	1650		19.1744	1926		21.6852	1165		19.1744	1503		19.1744	1161		19.1744	838		19.1744	1377		19.1744	1401
21.7081	1095.85		23.3774	1634		19.1939	1838		21.7081	1211		19.1939	1440		19.1939	1219		19.1939	861		19.1939	1420		19.1939	1454
21.731	1142.35		23.4026	1566		19.2133	1849		21.731	1190		19.2133	1588		19.2133	1233		19.2133	802		19.2133	1419		19.2133	1390
21.7539	1064.85		23.4278	1667		19.2328	1849		21.7539	1138		19.2328	1502		19.2328	1253		19.2328	819		19.2328	1366		19.2328	1378
21.7768	1061.75		23.453	1616		19.2522	1872		21.7768	1163		19.2522	1438		19.2522	1096		19.2522	835		19.2522	1357		19.2522	1509
21.7997	1043.15		23.4781	1679		19.2717	1798		21.7997	1175		19.2717	1469		19.2717	1259		19.2717	787		19.2717	1379		19.2717	1479
21.8226	1023		23.5033	1591		19.2912	1820		21.8226	1183		19.2912	1479		19.2912	1235		19.2912	850		19.2912	1379		19.2912	1374
21.8455	1055.55		23.5285	1604		19.3106	1803		21.8455	1225		19.3106	1438		19.3106	1233		19.3106	867		19.3106	1387		19.3106	1334
21.8684	1044.7		23.5537	1682		19.3301	1891		21.8684	1181		19.3301	1509		19.3301	1223		19.3301	870		19.3301	1368		19.3301	1468
21.8913	1046.25		23.5789	1638		19.3496	1869		21.8913	1121		19.3496	1428		19.3496	1218		19.3496	897		19.3496	1332		19.3496	1451
21.9142	1106.7		23.6041	1643		19.369	1847		21.9142	1169		19.369	1470		19.369	1252		19.369	874		19.369	1399		19.369	1422
21.9371	1112.9		23.6293	1703		19.3885	1849		21.9371	1152		19.3885	1543		19.3885	1160		19.3885	828		19.3885	1386		19.3885	1410
21.96	1077.25		23.6545	1667		19.408	1817		21.96	1121		19.408	1454		19.408	1177		19.408	880		19.408	1408		19.408	1397
21.9829	1122.2		23.6797	1633		19.4274	1867		21.9829	1116		19.4274	1437		19.4274	1181		19.4274	869		19.4274	1414		19.4274	1405
22.0058	1095.85		23.7048	1620		19.4469	1821		22.0058	1125		19.4469	1468		19.4469	1222		19.4469	855		19.4469	1422		19.4469	1432
22.0287	1184.2		23.73	1668		19.4663	1802		22.0287	1160		19.4663	1512		19.4663	1178		19.4663	844		19.4663	1392		19.4663	1451
22.0516	1108.25		23.7552	1667		19.4858	1856		22.0516	1138		19.4858	1454		19.4858	1287		19.4858	881		19.4858	1371		19.4858	1545
22.0745	1114.45		23.7804	1682		19.5053	1858		22.0745	1134		19.5053	1432		19.5053	1211		19.5053	842		19.5053	1449		19.5053	1492
22.0974	1165.6		23.8056	1653		19.5247	1851		22.0974	1107		19.5247	1491		19.5247	1216		19.5247	779		19.5247	1355		19.5247	1456
22.1203	1136.15		23.8308	1701		19.5442	1784		22.1203	1087		19.5442	1514		19.5442	1202		19.5442	811		19.5442	1414		19.5442	1419
22.1432	1066.4		23.856	1715		19.5637	1885		22.1432	1163		19.5637	1451		19.5637	1232		19.5637	838		19.5637	1342		19.5637	1426
22.1661	1119.1		23.8812	1712		19.5831	1794		22.1661	1209		19.5831	1468		19.5831	1165		19.5831	814		19.5831	1387		19.5831	1435
22.189	1151.65		23.9063	1791		19.6026	1730		22.189	1179		19.6026	1496		19.6026	1230		19.6026	882		19.6026	1340		19.6026	1426
22.2119	1196.6		23.9315	1768		19.6221	1872		22.2119	1119		19.6221	1509		19.6221	1161		19.6221	822		19.6221	1290		19.6221	1400
22.2348	1133.05		23.9567	1754		19.6415	1859		22.2348	1140		19.6415	1520		19.6415	1171		19.6415	854		19.6415	1423		19.6415	1429
22.2577	1179.55		23.9819	1777		19.661	1851		22.2577	1123		19.661	1491		19.661	1241		19.661	889		19.661	1416		19.661	1434
22.2806	1193.5		24.0071	1726		19.6804	1863		22.2806	1197		19.6804	1476		19.6804	1180		19.6804	863		19.6804	1451		19.6804	1357
22.3035	1116		24.0323	1751		19.6999	1887		22.3035	1191		19.6999	1478		19.6999	1159		19.6999	835		19.6999	1422		19.6999	1433
22.3264	1142.35		24.0575	1683		19.7194	1895		22.3264	1130		19.7194	1503		19.7194	1192		19.7194	853		19.7194	1362		19.7194	1453
22.3493	1133.05		24.0827	1637		19.7388	1856		22.3493	1098		19.7388	1542		19.7388	1155		19.7388	836		19.7388	1433		19.7388	1349
22.3722	1182.65		24.1079	1690		19.7583	1828		22.3722	1154		19.7583	1535		19.7583	1225		19.7583	831		19.7583	1393		19.7583	1483
22.3951	1174.9		24.133	1660		19.7778	1862		22.3951	1147		19.7778	1478		19.7778	1242		19.7778	826		19.7778	1305		19.7778	1404
22.418	1168.7		24.1582	1672		19.7972	1906		22.418	1100		19.7972	1503		19.7972	1221		19.7972	859		19.7972	1385		19.7972	1402
22.4408	1108.25		24.1834	1602		19.8167	1790		22.4408	1125		19.8167	1543		19.8167	1189		19.8167	841		19.8167	1410		19.8167	1386
22.4637	1148.55		24.2086	1621		19.8362	1812		22.4637	1083		19.8362	1483		19.8362	1154		19.8362	811		19.8362	1347		19.8362	1407
22.4866	1224.5		24.2338	1565		19.8556	1919		22.4866	1162		19.8556	1447		19.8556	1159		19.8556	882		19.8556	1389		19.8556	1448
22.5095	1178		24.259	1674		19.8751	1871		22.5095	1098		19.8751	1512		19.8751	1159		19.8751	857		19.8751	1414		19.8751	1465
22.5324	1117.55		24.2842	1540		19.8945	1841		22.5324	1134		19.8945	1486		19.8945	1136		19.8945	837		19.8945	1367		19.8945	1440
22.5553	1131.5		24.3094	1570		19.914	1903		22.5553	1130		19.914	1405		19.914	1154		19.914	902		19.914	1352		19.914	1367
22.5782	1148.55		24.3345	1671		19.9335	1875		22.5782	1145		19.9335	1421		19.9335	1166		19.9335	855		19.9335	1405		19.9335	1401
22.6011	1095.85		24.3597	1581		19.9529	1877		22.6011	1154		19.9529	1489		19.9529	1169		19.9529	822		19.9529	1372		19.9529	1441
22.624	1126.85		24.3849	1591		19.9724	1900		22.624	1112		19.9724	1433		19.9724	1188		19.9724	850		19.9724	1411		19.9724	1446
22.6469	1150.1		24.4101	1620		19.9919	1922		22.6469	1136		19.9919	1480		19.9919	1200		19.9919	826		19.9919	1419		19.9919	1455
22.6698	1167.15		24.4353	1637		20.0113	1839		22.6698	1152		20.0113	1467		20.0113	1190		20.0113	852		20.0113	1396		20.0113	1454
22.6927	1072.6		24.4605	1606		20.0308	1827		22.6927	1087		20.0308	1425		20.0308	1137		20.0308	828		20.0308	1423		20.0308	1388
22.7156	1088.1		24.4857	1636		20.0503	1770		22.7156	1155		20.0503	1463		20.0503	1162		20.0503	842		20.0503	1457		20.0503	1447
22.7385	1033.85		24.5109	1689		20.0697	1840		22.7385	1105		20.0697	1440		20.0697	1220		20.0697	859		20.0697	1389		20.0697	1421
22.7614	1122.2		24.5361	1662		20.0892	1876		22.7614	1149		20.0892	1438		20.0892	1204		20.0892	876		20.0892	1384		20.0892	1457
22.7843	1060.2		24.5612	1632		20.1086	1816		22.7843	1060		20.1086	1450		20.1086	1183		20.1086	774		20.1086	1382		20.1086	1411
22.8072	1133.05		24.5864	1628		20.1281	1815		22.8072	1027		20.1281	1414		20.1281	1153		20.1281	827		20.1281	1360		20.1281	1481
22.8301	1077.25		24.6116	1666		20.1476	1823		22.8301	1095		20.1476	1574		20.1476	1190		20.1476	791		20.1476	1433		20.1476	1401
22.853	1140.8		24.6368	1740		20.167	1831		22.853	1078		20.167	1448		20.167	1178		20.167	853		20.167	1376		20.167	1414
22.8759	1072.6		24.662	1648		20.1865	1893		22.8759	1064		20.1865	1486		20.1865	1205		20.1865	876		20.1865	1326		20.1865	1406
22.8988	1089.65		24.6872	1604		20.206	1867		22.8988	1107		20.206	1498		20.206	1228		20.206	863		20.206	1398		20.206	1424
22.9217	1067.95		24.7124	1539		20.2254	1803		22.9217	1161		20.2254	1457		20.2254	1158		20.2254	795		20.2254	1445		20.2254	1510
22.9446	1114.45		24.7376	1621		20.2449	1823		22.9446	1130		20.2449	1433		20.2449	1166		20.2449	876		20.2449	1387		20.2449	1492
22.9675	1058.65		24.7627	1604		20.2644	1799		22.9675	1054		20.2644	1534		20.2644	1181		20.2644	814		20.2644	1343		20.2644	1392
22.9904	1029.2		24.7879	1647		20.2838	1768		22.9904	1104		20.2838	1419		20.2838	1161		20.2838	866		20.2838	1363		20.2838	1458
23.0133	1052.45		24.8131	1571		20.3033	1872		23.0133	1023		20.3033	1437		20.3033	1148		20.3033	774		20.3033	1398		20.3033	1418
23.0362	1111.35		24.8383	1534		20.3227	1756		23.0362	1125		20.3227	1413		20.3227	1178		20.3227	799		20.3227	1332		20.3227	1439
23.0591	1139.25		24.8635	1566		20.3422	1810		23.0591	1085		20.3422	1484		20.3422	1209		20.3422	873		20.3422	1377		20.3422	1443
23.082	1052.45		24.8887	1526		20.3617	1789		23.082	1091		20.3617	1500		20.3617	1157		20.3617	807		20.3617	1399		20.3617	1387
23.1049	1043.15		24.9139	1526		20.3811	1770		23.1049	1094		20.3811	1414		20.3811	1174		20.3811	850		20.3811	1310		20.3811	1407
23.1278	1100.5		24.9391	1538		20.4006	1744		23.1278	1083		20.4006	1479		20.4006	1140		20.4006	797		20.4006	1398		20.4006	1425
23.1507	1125.3		24.9643	1601		20.4201	1794		23.1507	1111		20.4201	1486		20.4201	1158		20.4201	850		20.4201	1341		20.4201	1435
23.1736	1063.3		24.9894	1551		20.4395	1793		23.1736	1100		20.4395	1422		20.4395	1171		20.4395	832		20.4395	1422		20.4395	1431
23.1965	976.5		25.0146	1572		20.459	1832		23.1965	1096		20.459	1464		20.459	1225		20.459	793		20.459	1357		20.459	1426
23.2194	1033.85		25.0398	1468		20.4785	1785		23.2194	1028		20.4785	1369		20.4785	1200		20.4785	815		20.4785	1419		20.4785	1404
23.2423	1125.3		25.065	1557		20.4979	1759		23.2423	1112		20.4979	1453		20.4979	1179		20.4979	828		20.4979	1324		20.4979	1415
23.2652	1069.5		25.0902	1557		20.5174	1765		23.2652	1105		20.5174	1439		20.5174	1180		20.5174	822		20.5174	1371		20.5174	1439
23.2881	1061.75		25.1154	1549		20.5368	1755		23.2881	1100		20.5368	1472		20.5368	1168		20.5368	817		20.5368	1359		20.5368	1370
23.311	1012.15		25.1406	1563		20.5563	1808		23.311	1104		20.5563	1466		20.5563	1216		20.5563	857		20.5563	1413		20.5563	1372
23.3339	1119.1		25.1658	1559		20.5758	1723		23.3339	1109		20.5758	1418		20.5758	1127		20.5758	803		20.5758	1357		20.5758	1460
23.3568	1024.55		25.1909	1613		20.5952	1772		23.3568	954		20.5952	1408		20.5952	1149		20.5952	850		20.5952	1353		20.5952	1442
23.3797	1057.1		25.2161	1544		20.6147	1798		23.3797	1070		20.6147	1380		20.6147	1226		20.6147	862		20.6147	1334		20.6147	1357
23.4026	1074.15		25.2413	1562		20.6342	1772		23.4026	1051		20.6342	1438		20.6342	1193		20.6342	817		20.6342	1378		20.6342	1448
23.4255	1078.8		25.2665	1559		20.6536	1821		23.4255	1052		20.6536	1429		20.6536	1219		20.6536	788		20.6536	1348		20.6536	1377
23.4484	1112.9		25.2917	1554		20.6731	1808		23.4484	1086		20.6731	1418		20.6731	1152		20.6731	843		20.6731	1395		20.6731	1453
23.4713	1106.7		25.3169	1575		20.6926	1746		23.4713	1023		20.6926	1461		20.6926	1208		20.6926	835		20.6926	1353		20.6926	1405
23.4942	1116		25.3421	1541		20.712	1758		23.4942	1017		20.712	1452		20.712	1201		20.712	824		20.712	1460		20.712	1471
23.5171	1190.4		25.3673	1489		20.7315	1733		23.5171	1057		20.7315	1399		20.7315	1195		20.7315	807		20.7315	1356		20.7315	1394
23.54	1198.15		25.3925	1579		20.7509	1824		23.54	1055		20.7509	1444		20.7509	1172		20.7509	822		20.7509	1370		20.7509	1399
23.5629	1196.6		25.4176	1556		20.7704	1743		23.5629	1054		20.7704	1445		20.7704	1154		20.7704	834		20.7704	1321		20.7704	1390
23.5858	1151.65		25.4428	1494		20.7899	1749		23.5858	1049		20.7899	1436		20.7899	1154		20.7899	868		20.7899	1366		20.7899	1388
23.6087	1067.95		25.468	1564		20.8093	1758		23.6087	1083		20.8093	1435		20.8093	1200		20.8093	812		20.8093	1342		20.8093	1444
23.6316	1102.05		25.4932	1493		20.8288	1825		23.6316	1050		20.8288	1429		20.8288	1196		20.8288	806		20.8288	1337		20.8288	1366
23.6545	1216.75		25.5184	1535		20.8483	1751		23.6545	1025		20.8483	1436		20.8483	1144		20.8483	827		20.8483	1394		20.8483	1405
23.6774	1095.85		25.5436	1531		20.8677	1822		23.6774	1059		20.8677	1420		20.8677	1201		20.8677	812		20.8677	1371		20.8677	1456
23.7003	1174.9		25.5688	1465		20.8872	1770		23.7003	1040		20.8872	1388		20.8872	1201		20.8872	838		20.8872	1381		20.8872	1409
23.7232	1064.85		25.594	1523		20.9067	1738		23.7232	1078		20.9067	1430		20.9067	1166		20.9067	857		20.9067	1324		20.9067	1389
23.7461	1108.25		25.6191	1505		20.9261	1809		23.7461	1067		20.9261	1371		20.9261	1143		20.9261	801		20.9261	1343		20.9261	1394
23.769	1137.7		25.6443	1502		20.9456	1882		23.769	1058		20.9456	1518		20.9456	1138		20.9456	808		20.9456	1330		20.9456	1419
23.7919	1187.3		25.6695	1504		20.965	1796		23.7919	1071		20.965	1498		20.965	1127		20.965	829		20.965	1337		20.965	1374
23.8148	1081.9		25.6947	1432		20.9845	1863		23.8148	1038		20.9845	1435		20.9845	1152		20.9845	852		20.9845	1299		20.9845	1328
23.8377	1078.8		25.7199	1492		21.004	1830		23.8377	1077		21.004	1368		21.004	1137		21.004	842		21.004	1304		21.004	1321
23.8605	1147		25.7451	1539		21.0234	1840		23.8605	1039		21.0234	1429		21.0234	1123		21.0234	825		21.0234	1411		21.0234	1408
23.8834	1074.15		25.7703	1428		21.0429	1761		23.8834	1060		21.0429	1526		21.0429	1116		21.0429	800		21.0429	1414		21.0429	1403
23.9063	965.65		25.7955	1499		21.0624	1792		23.9063	1075		21.0624	1436		21.0624	1131		21.0624	823		21.0624	1343		21.0624	1373
23.9292	996.65		25.8207	1512		21.0818	1896		23.9292	992		21.0818	1407		21.0818	1117		21.0818	861		21.0818	1390		21.0818	1396
23.9521	1097.4		25.8458	1408		21.1013	1756		23.9521	1033		21.1013	1391		21.1013	1127		21.1013	792		21.1013	1271		21.1013	1327
23.975	1106.7		25.871	1502		21.1208	1847		23.975	1005		21.1208	1480		21.1208	1114		21.1208	859		21.1208	1351		21.1208	1364
23.9979	1047.8		25.8962	1480		21.1402	1816		23.9979	1083		21.1402	1373		21.1402	1169		21.1402	829		21.1402	1351		21.1402	1388
24.0208	1033.85		25.9214	1523		21.1597	1864		24.0208	1010		21.1597	1421		21.1597	1204		21.1597	824		21.1597	1352		21.1597	1410
24.0437	1066.4		25.9466	1554		21.1791	1707		24.0437	1062		21.1791	1363		21.1791	1143		21.1791	798		21.1791	1408		21.1791	1363
24.0666	988.9		25.9718	1436		21.1986	1722		24.0666	1058		21.1986	1414		21.1986	1104		21.1986	884		21.1986	1320		21.1986	1388
24.0895	1046.25		25.997	1455		21.2181	1813		24.0895	990		21.2181	1403		21.2181	1116		21.2181	829		21.2181	1356		21.2181	1381
24.1124	1095.85		26.0222	1466		21.2375	1806		24.1124	979		21.2375	1371		21.2375	1174		21.2375	864		21.2375	1306		21.2375	1423
24.1353	1098.95		26.0473	1462		21.257	1714		24.1353	979		21.257	1408		21.257	1141		21.257	834		21.257	1366		21.257	1356
24.1582	1092.75		26.0725	1435		21.2765	1776		24.1582	1029		21.2765	1414		21.2765	1104		21.2765	794		21.2765	1323		21.2765	1384
24.1811	1055.55		26.0977	1464		21.2959	1785		24.1811	993		21.2959	1384		21.2959	1162		21.2959	835		21.2959	1387		21.2959	1463
24.204	1001.3		26.1229	1467		21.3154	1785		24.204	995		21.3154	1325		21.3154	1092		21.3154	808		21.3154	1364		21.3154	1377
24.2269	1057.1		26.1481	1483		21.3349	1725		24.2269	998		21.3349	1424		21.3349	1120		21.3349	842		21.3349	1389		21.3349	1371
24.2498	1098.95		26.1733	1434		21.3543	1741		24.2498	982		21.3543	1397		21.3543	1163		21.3543	825		21.3543	1351		21.3543	1410
24.2727	1026.1		26.1985	1434		21.3738	1842		24.2727	943		21.3738	1407		21.3738	1167		21.3738	788		21.3738	1303		21.3738	1419
24.2956	990.45		26.2237	1449		21.3932	1720		24.2956	983		21.3932	1384		21.3932	1150		21.3932	801		21.3932	1276		21.3932	1356
24.3185	1071.05		26.2489	1487		21.4127	1702		24.3185	952		21.4127	1410		21.4127	1164		21.4127	828		21.4127	1368		21.4127	1375
24.3414	1038.5		26.274	1452		21.4322	1646		24.3414	998		21.4322	1333		21.4322	1128		21.4322	789		21.4322	1342		21.4322	1318
24.3643	1038.5		26.2992	1437		21.4516	1701		24.3643	1041		21.4516	1389		21.4516	1153		21.4516	782		21.4516	1305		21.4516	1304
24.3872	967.2		26.3244	1427		21.4711	1717		24.3872	988		21.4711	1370		21.4711	1149		21.4711	834		21.4711	1337		21.4711	1348
24.4101	1005.95		26.3496	1436		21.4906	1737		24.4101	978		21.4906	1404		21.4906	1097		21.4906	825		21.4906	1362		21.4906	1366
24.433	995.1		26.3748	1451		21.51	1671		24.433	1036		21.51	1314		21.51	1059		21.51	824		21.51	1285		21.51	1368
24.4559	1035.4		26.4	1407		21.5295	1763		24.4559	1042		21.5295	1369		21.5295	1140		21.5295	812		21.5295	1374		21.5295	1405
24.4788	957.9		26.4252	1486		21.549	1734		24.4788	1048		21.549	1358		21.549	1111		21.549	815		21.549	1300		21.549	1398
24.5017	923.8		26.4504	1419		21.5684	1691		24.5017	1010		21.5684	1378		21.5684	1104		21.5684	847		21.5684	1344		21.5684	1383
24.5246	1016.8		26.4755	1476		21.5879	1642		24.5246	1059		21.5879	1378		21.5879	1173		21.5879	780		21.5879	1323		21.5879	1324
24.5475	998.2		26.5007	1424		21.6073	1678		24.5475	1001		21.6073	1390		21.6073	1152		21.6073	791		21.6073	1406		21.6073	1471
24.5704	1050.9		26.5259	1409		21.6268	1757		24.5704	990		21.6268	1370		21.6268	1166		21.6268	827		21.6268	1324		21.6268	1319
24.5933	999.75		26.5511	1417		21.6463	1719		24.5933	997		21.6463	1370		21.6463	1122		21.6463	779		21.6463	1358		21.6463	1367
24.6162	999.75		26.5763	1421		21.6657	1747		24.6162	1033		21.6657	1378		21.6657	1097		21.6657	822		21.6657	1285		21.6657	1329
24.6391	1024.55		26.6015	1457		21.6852	1775		24.6391	1017		21.6852	1408		21.6852	1144		21.6852	818		21.6852	1373		21.6852	1329
24.662	976.5		26.6267	1409		21.7047	1651		24.662	945		21.7047	1353		21.7047	1105		21.7047	816		21.7047	1326		21.7047	1353
24.6849	1075.7		26.6519	1487		21.7241	1690		24.6849	995		21.7241	1451		21.7241	1099		21.7241	820		21.7241	1367		21.7241	1329
24.7078	1023		26.6771	1413		21.7436	1688		24.7078	954		21.7436	1328		21.7436	1145		21.7436	798		21.7436	1392		21.7436	1339
24.7307	1077.25		26.7022	1385		21.7631	1703		24.7307	992		21.7631	1358		21.7631	1152		21.7631	798		21.7631	1383		21.7631	1349
24.7536	1047.8		26.7274	1370		21.7825	1685		24.7536	948		21.7825	1381		21.7825	1135		21.7825	820		21.7825	1390		21.7825	1366
24.7765	1103.6		26.7526	1423		21.802	1755		24.7765	936		21.802	1387		21.802	1090		21.802	830		21.802	1397		21.802	1302
24.7994	1005.95		26.7778	1389		21.8214	1641		24.7994	946		21.8214	1297		21.8214	1186		21.8214	830		21.8214	1328		21.8214	1380
24.8223	973.4		26.803	1388		21.8409	1726		24.8223	963		21.8409	1418		21.8409	1108		21.8409	814		21.8409	1294		21.8409	1310
24.8452	976.5		26.8282	1429		21.8604	1682		24.8452	936		21.8604	1386		21.8604	1153		21.8604	750		21.8604	1386		21.8604	1327
24.8681	984.25		26.8534	1444		21.8798	1747		24.8681	932		21.8798	1347		21.8798	1166		21.8798	819		21.8798	1380		21.8798	1350
24.891	1047.8		26.8786	1373		21.8993	1744		24.891	956		21.8993	1408		21.8993	1127		21.8993	783		21.8993	1345		21.8993	1363
24.9139	951.7		26.9037	1389		21.9188	1658		24.9139	1010		21.9188	1317		21.9188	1112		21.9188	792		21.9188	1274		21.9188	1334
24.9368	1086.55		26.9289	1415		21.9382	1639		24.9368	1047		21.9382	1332		21.9382	1085		21.9382	817		21.9382	1349		21.9382	1327
24.9597	1019.9		26.9541	1444		21.9577	1726		24.9597	950		21.9577	1391		21.9577	1106		21.9577	761		21.9577	1278		21.9577	1363
24.9826	1009.05		26.9793	1405		21.9772	1714		24.9826	983		21.9772	1384		21.9772	1045		21.9772	813		21.9772	1302		21.9772	1392
25.0055	1016.8		27.0045	1460		21.9966	1713		25.0055	941		21.9966	1391		21.9966	1153		21.9966	768		21.9966	1357		21.9966	1357
25.0284	993.55		27.0297	1410		22.0161	1709		25.0284	924		22.0161	1299		22.0161	1084		22.0161	781		22.0161	1369		22.0161	1302
25.0513	1023		27.0549	1425		22.0355	1623		25.0513	1059		22.0355	1308		22.0355	1108		22.0355	801		22.0355	1316		22.0355	1390
25.0742	985.8		27.0801	1367		22.055	1669		25.0742	963		22.055	1382		22.055	1076		22.055	766		22.055	1320		22.055	1308
25.0971	1010.6		27.1053	1327		22.0745	1747		25.0971	978		22.0745	1337		22.0745	1104		22.0745	715		22.0745	1283		22.0745	1321
25.12	1044.7		27.1304	1341		22.0939	1679		25.12	1001		22.0939	1373		22.0939	1137		22.0939	819		22.0939	1317		22.0939	1319
25.1429	974.95		27.1556	1398		22.1134	1695		25.1429	944		22.1134	1348		22.1134	1025		22.1134	815		22.1134	1364		22.1134	1384
25.1658	999.75		27.1808	1403		22.1329	1674		25.1658	988		22.1329	1274		22.1329	1133		22.1329	774		22.1329	1313		22.1329	1318
25.1887	1035.4		27.206	1366		22.1523	1652		25.1887	1041		22.1523	1340		22.1523	1134		22.1523	795		22.1523	1343		22.1523	1235
25.2115	1026.1		27.2312	1322		22.1718	1725		25.2115	1008		22.1718	1381		22.1718	1088		22.1718	854		22.1718	1275		22.1718	1395
25.2344	982.7		27.2564	1368		22.1913	1637		25.2344	978		22.1913	1351		22.1913	1104		22.1913	785		22.1913	1313		22.1913	1268
25.2573	1060.2		27.2816	1345		22.2107	1669		25.2573	998		22.2107	1342		22.2107	1105		22.2107	773		22.2107	1266		22.2107	1272
25.2802	936.2		27.3068	1344		22.2302	1622		25.2802	1013		22.2302	1378		22.2302	1148		22.2302	751		22.2302	1243		22.2302	1308
25.3031	1007.5		27.3319	1353		22.2496	1739		25.3031	980		22.2496	1386		22.2496	1098		22.2496	792		22.2496	1296		22.2496	1357
25.326	987.35		27.3571	1421		22.2691	1664		25.326	953		22.2691	1354		22.2691	1111		22.2691	777		22.2691	1284		22.2691	1347
25.3489	967.2		27.3823	1386		22.2886	1697		25.3489	937		22.2886	1284		22.2886	1087		22.2886	845		22.2886	1310		22.2886	1328
25.3718	961		27.4075	1363		22.308	1759		25.3718	943		22.308	1293		22.308	1125		22.308	812		22.308	1256		22.308	1322
25.3947	1036.95		27.4327	1407		22.3275	1725		25.3947	984		22.3275	1281		22.3275	1079		22.3275	767		22.3275	1387		22.3275	1288
25.4176	937.75		27.4579	1398		22.347	1734		25.4176	961		22.347	1363		22.347	1066		22.347	861		22.347	1291		22.347	1293
25.4405	999.75		27.4831	1405		22.3664	1606		25.4405	935		22.3664	1261		22.3664	1133		22.3664	789		22.3664	1320		22.3664	1248
25.4634	1049.35		27.5083	1400		22.3859	1646		25.4634	881		22.3859	1383		22.3859	1103		22.3859	788		22.3859	1311		22.3859	1310
25.4863	1064.85		27.5335	1343		22.4054	1657		25.4863	939		22.4054	1354		22.4054	1048		22.4054	731		22.4054	1332		22.4054	1358
25.5092	1111.35		27.5586	1357		22.4248	1772		25.5092	859		22.4248	1279		22.4248	1014		22.4248	789		22.4248	1296		22.4248	1290
25.5321	999.75		27.5838	1339		22.4443	1752		25.5321	963		22.4443	1293		22.4443	1092		22.4443	786		22.4443	1240		22.4443	1331
25.555	1114.45		27.609	1321		22.4637	1651		25.555	946		22.4637	1299		22.4637	1051		22.4637	749		22.4637	1259		22.4637	1267
25.5779	1029.2		27.6342	1333		22.4832	1721		25.5779	916		22.4832	1280		22.4832	1104		22.4832	808		22.4832	1319		22.4832	1249
25.6008	1064.85		27.6594	1355		22.5027	1639		25.6008	1007		22.5027	1354		22.5027	1128		22.5027	782		22.5027	1250		22.5027	1296
25.6237	1057.1		27.6846	1306		22.5221	1625		25.6237	938		22.5221	1297		22.5221	1066		22.5221	803		22.5221	1254		22.5221	1270
25.6466	1106.7		27.7098	1351		22.5416	1659		25.6466	917		22.5416	1374		22.5416	1132		22.5416	787		22.5416	1234		22.5416	1324
25.6695	978.05		27.735	1360		22.5611	1629		25.6695	937		22.5611	1291		22.5611	1079		22.5611	772		22.5611	1341		22.5611	1353
25.6924	1024.55		27.7601	1386		22.5805	1647		25.6924	908		22.5805	1331		22.5805	1052		22.5805	810		22.5805	1319		22.5805	1303
25.7153	1081.9		27.7853	1394		22.6	1668		25.7153	843		22.6	1352		22.6	1069		22.6	756		22.6	1311		22.6	1318
25.7382	1071.05		27.8105	1383		22.6195	1650		25.7382	907		22.6195	1318		22.6195	1060		22.6195	767		22.6195	1301		22.6195	1317
25.7611	1012.15		27.8357	1386		22.6389	1698		25.7611	934		22.6389	1304		22.6389	982		22.6389	821		22.6389	1312		22.6389	1353
25.784	1013.7		27.8609	1424		22.6584	1654		25.784	866		22.6584	1319		22.6584	1145		22.6584	796		22.6584	1221		22.6584	1225
25.8069	1012.15		27.8861	1375		22.6778	1627		25.8069	850		22.6778	1245		22.6778	1086		22.6778	775		22.6778	1290		22.6778	1264
25.8298	1054		27.9113	1345		22.6973	1650		25.8298	887		22.6973	1355		22.6973	1071		22.6973	797		22.6973	1300		22.6973	1306
25.8527	964.1		27.9365	1299		22.7168	1722		25.8527	898		22.7168	1251		22.7168	1062		22.7168	819		22.7168	1307		22.7168	1357
25.8756	943.95		27.9617	1333		22.7362	1657		25.8756	863		22.7362	1333		22.7362	1069		22.7362	776		22.7362	1271		22.7362	1295
25.8985	1047.8		27.9868	1318		22.7557	1654		25.8985	916		22.7557	1246		22.7557	1119		22.7557	767		22.7557	1310		22.7557	1345
25.9214	1041.6		28.012	1346		22.7752	1624		25.9214	922		22.7752	1255		22.7752	1052		22.7752	706		22.7752	1212		22.7752	1259
25.9443	962.55		28.0372	1393		22.7946	1606		25.9443	911		22.7946	1246		22.7946	1130		22.7946	725		22.7946	1287		22.7946	1306
25.9672	1035.4		28.0624	1387		22.8141	1667		25.9672	950		22.8141	1228		22.8141	1050		22.8141	779		22.8141	1302		22.8141	1232
25.9901	923.8		28.0876	1333		22.8336	1670		25.9901	877		22.8336	1256		22.8336	1057		22.8336	755		22.8336	1287		22.8336	1263
26.013	953.25		28.1128	1360		22.853	1596		26.013	902		22.853	1278		22.853	1061		22.853	832		22.853	1301		22.853	1272
26.0359	1049.35		28.138	1321		22.8725	1655		26.0359	923		22.8725	1320		22.8725	1058		22.8725	767		22.8725	1243		22.8725	1279
26.0588	1024.55		28.1632	1243		22.8919	1666		26.0588	874		22.8919	1259		22.8919	1024		22.8919	801		22.8919	1247		22.8919	1197
26.0817	919.15		28.1884	1420		22.9114	1628		26.0817	863		22.9114	1329		22.9114	1041		22.9114	785		22.9114	1329		22.9114	1236
26.1046	953.25		28.2135	1357		22.9309	1588		26.1046	855		22.9309	1266		22.9309	1043		22.9309	765		22.9309	1226		22.9309	1295
26.1275	919.15		28.2387	1386		22.9503	1622		26.1275	883		22.9503	1311		22.9503	1022		22.9503	797		22.9503	1269		22.9503	1303
26.1504	931.55		28.2639	1336		22.9698	1654		26.1504	875		22.9698	1218		22.9698	987		22.9698	807		22.9698	1268		22.9698	1371
26.1733	1001.3		28.2891	1297		22.9893	1563		26.1733	941		22.9893	1249		22.9893	1096		22.9893	802		22.9893	1229		22.9893	1297
26.1962	1023		28.3143	1342		23.0087	1605		26.1962	915		23.0087	1250		23.0087	1011		23.0087	793		23.0087	1294		23.0087	1282
26.2191	943.95		28.3395	1328		23.0282	1629		26.2191	902		23.0282	1266		23.0282	1074		23.0282	823		23.0282	1316		23.0282	1283
26.242	992		28.3647	1266		23.0477	1609		26.242	884		23.0477	1300		23.0477	1007		23.0477	742		23.0477	1280		23.0477	1353
26.2649	948.6		28.3899	1254		23.0671	1617		26.2649	860		23.0671	1309		23.0671	1045		23.0671	784		23.0671	1264		23.0671	1232
26.2878	961		28.415	1291		23.0866	1686		26.2878	935		23.0866	1276		23.0866	1078		23.0866	737		23.0866	1268		23.0866	1301
26.3107	974.95		28.4402	1353		23.106	1609		26.3107	893		23.106	1256		23.106	1011		23.106	743		23.106	1278		23.106	1251
26.3336	970.3		28.4654	1326		23.1255	1623		26.3336	907		23.1255	1259		23.1255	1004		23.1255	795		23.1255	1314		23.1255	1237
26.3565	943.95		28.4906	1381		23.145	1633		26.3565	851		23.145	1263		23.145	1017		23.145	757		23.145	1266		23.145	1276
26.3794	995.1		28.5158	1341		23.1644	1555		26.3794	859		23.1644	1187		23.1644	1074		23.1644	798		23.1644	1254		23.1644	1279
26.4023	1005.95		28.541	1315		23.1839	1657		26.4023	894		23.1839	1273		23.1839	1052		23.1839	754		23.1839	1327		23.1839	1188
26.4252	916.05		28.5662	1306		23.2034	1591		26.4252	821		23.2034	1312		23.2034	1025		23.2034	739		23.2034	1259		23.2034	1235
26.4481	1066.4		28.5914	1372		23.2228	1546		26.4481	897		23.2228	1204		23.2228	1006		23.2228	726		23.2228	1234		23.2228	1228
26.471	956.35		28.6166	1272		23.2423	1551		26.471	868		23.2423	1208		23.2423	1030		23.2423	718		23.2423	1275		23.2423	1284
26.4939	940.85		28.6417	1290		23.2618	1618		26.4939	861		23.2618	1255		23.2618	1041		23.2618	744		23.2618	1315		23.2618	1283
26.5168	984.25		28.6669	1319		23.2812	1586		26.5168	894		23.2812	1250		23.2812	992		23.2812	779		23.2812	1201		23.2812	1248
26.5397	974.95		28.6921	1308		23.3007	1504		26.5397	828		23.3007	1330		23.3007	1015		23.3007	711		23.3007	1224		23.3007	1333
26.5626	999.75		28.7173	1370		23.3201	1586		26.5626	838		23.3201	1287		23.3201	1050		23.3201	772		23.3201	1201		23.3201	1187
26.5855	864.9		28.7425	1399		23.3396	1580		26.5855	834		23.3396	1299		23.3396	1059		23.3396	781		23.3396	1225		23.3396	1239
26.6084	999.75		28.7677	1397		23.3591	1583		26.6084	815		23.3591	1280		23.3591	1105		23.3591	764		23.3591	1265		23.3591	1252
26.6313	908.3		28.7929	1376		23.3785	1595		26.6313	858		23.3785	1298		23.3785	997		23.3785	791		23.3785	1268		23.3785	1247
26.6542	1005.95		28.8181	1355		23.398	1491		26.6542	844		23.398	1239		23.398	1026		23.398	772		23.398	1249		23.398	1280
26.6771	995.1		28.8432	1326		23.4175	1631		26.6771	857		23.4175	1234		23.4175	1057		23.4175	769		23.4175	1260		23.4175	1290
26.7	961		28.8684	1275		23.4369	1567		26.7	887		23.4369	1253		23.4369	1072		23.4369	740		23.4369	1232		23.4369	1217
26.7229	970.3		28.8936	1353		23.4564	1568		26.7229	913		23.4564	1262		23.4564	1043		23.4564	811		23.4564	1268		23.4564	1276
26.7458	942.4		28.9188	1295		23.4759	1654		26.7458	888		23.4759	1227		23.4759	1045		23.4759	759		23.4759	1311		23.4759	1247
26.7686	967.2		28.944	1425		23.4953	1639		26.7686	882		23.4953	1217		23.4953	1006		23.4953	739		23.4953	1276		23.4953	1192
26.7915	906.75		28.9692	1337		23.5148	1623		26.7915	875		23.5148	1253		23.5148	1095		23.5148	770		23.5148	1195		23.5148	1242
26.8144	988.9		28.9944	1371		23.5342	1636		26.8144	803		23.5342	1200		23.5342	1003		23.5342	736		23.5342	1253		23.5342	1198
26.8373	990.45		29.0196	1424		23.5537	1563		26.8373	850		23.5537	1139		23.5537	1022		23.5537	735		23.5537	1192		23.5537	1227
26.8602	933.1		29.0448	1350		23.5732	1601		26.8602	852		23.5732	1220		23.5732	1018		23.5732	784		23.5732	1205		23.5732	1206
26.8831	961		29.0699	1350		23.5926	1499		26.8831	869		23.5926	1242		23.5926	968		23.5926	815		23.5926	1212		23.5926	1188
26.906	953.25		29.0951	1326		23.6121	1571		26.906	865		23.6121	1207		23.6121	1042		23.6121	711		23.6121	1250		23.6121	1214
26.9289	1061.75		29.1203	1354		23.6316	1569		26.9289	877		23.6316	1230		23.6316	1083		23.6316	830		23.6316	1241		23.6316	1207
26.9518	1035.4		29.1455	1359		23.651	1557		26.9518	854		23.651	1244		23.651	1016		23.651	764		23.651	1256		23.651	1235
26.9747	992		29.1707	1316		23.6705	1516		26.9747	866		23.6705	1263		23.6705	1017		23.6705	716		23.6705	1246		23.6705	1255
26.9976	1040.05		29.1959	1314		23.69	1533		26.9976	828		23.69	1251		23.69	1057		23.69	748		23.69	1277		23.69	1224
27.0205	981.15		29.2211	1339		23.7094	1530		27.0205	805		23.7094	1301		23.7094	963		23.7094	726		23.7094	1230		23.7094	1238
27.0434	1010.6		29.2463	1305		23.7289	1539		27.0434	850		23.7289	1277		23.7289	1057		23.7289	799		23.7289	1187		23.7289	1208
27.0663	1035.4		29.2714	1300		23.7483	1554		27.0663	823		23.7483	1179		23.7483	982		23.7483	767		23.7483	1209		23.7483	1209
27.0892	1010.6		29.2966	1253		23.7678	1615		27.0892	863		23.7678	1228		23.7678	990		23.7678	758		23.7678	1196		23.7678	1165
27.1121	1016.8		29.3218	1323		23.7873	1545		27.1121	799		23.7873	1262		23.7873	1021		23.7873	705		23.7873	1182		23.7873	1224
27.135	1010.6		29.347	1272		23.8067	1547		27.135	845		23.8067	1218		23.8067	1034		23.8067	761		23.8067	1238		23.8067	1175
27.1579	999.75		29.3722	1301		23.8262	1550		27.1579	821		23.8262	1206		23.8262	966		23.8262	799		23.8262	1226		23.8262	1213
27.1808	987.35		29.3974	1310		23.8457	1595		27.1808	879		23.8457	1217		23.8457	1090		23.8457	774		23.8457	1249		23.8457	1226
27.2037	984.25		29.4226	1322		23.8651	1558		27.2037	822		23.8651	1200		23.8651	1019		23.8651	736		23.8651	1228		23.8651	1158
27.2266	999.75		29.4478	1206		23.8846	1585		27.2266	800		23.8846	1228		23.8846	1033		23.8846	711		23.8846	1183		23.8846	1201
27.2495	940.85		29.473	1217		23.9041	1582		27.2495	794		23.9041	1227		23.9041	980		23.9041	793		23.9041	1213		23.9041	1198
27.2724	931.55		29.4981	1225		23.9235	1609		27.2724	785		23.9235	1242		23.9235	985		23.9235	748		23.9235	1185		23.9235	1210
27.2953	961		29.5233	1286		23.943	1526		27.2953	838		23.943	1202		23.943	1024		23.943	742		23.943	1243		23.943	1196
27.3182	950.15		29.5485	1234		23.9624	1583		27.3182	834		23.9624	1224		23.9624	1040		23.9624	714		23.9624	1250		23.9624	1175
27.3411	903.65		29.5737	1261		23.9819	1628		27.3411	789		23.9819	1188		23.9819	992		23.9819	738		23.9819	1209		23.9819	1180
27.364	880.4		29.5989	1243		24.0014	1608		27.364	836		24.0014	1214		24.0014	979		24.0014	721		24.0014	1223		24.0014	1249
27.3869	895.9		29.6241	1301		24.0208	1510		27.3869	852		24.0208	1261		24.0208	1003		24.0208	753		24.0208	1269		24.0208	1170
27.4098	982.7		29.6493	1266		24.0403	1569		27.4098	790		24.0403	1146		24.0403	983		24.0403	743		24.0403	1194		24.0403	1210
27.4327	1001.3		29.6745	1211		24.0598	1624		27.4327	797		24.0598	1214		24.0598	990		24.0598	736		24.0598	1226		24.0598	1222
27.4556	891.25		29.6996	1301		24.0792	1580		27.4556	807		24.0792	1165		24.0792	1031		24.0792	730		24.0792	1247		24.0792	1187
27.4785	948.6		29.7248	1264		24.0987	1616		27.4785	787		24.0987	1234		24.0987	936		24.0987	739		24.0987	1314		24.0987	1244
27.5014	974.95		29.75	1312		24.1182	1544		27.5014	815		24.1182	1173		24.1182	987		24.1182	732		24.1182	1227		24.1182	1211
27.5243	920.7		29.7752	1205		24.1376	1498		27.5243	765		24.1376	1155		24.1376	969		24.1376	696		24.1376	1171		24.1376	1187
27.5472	885.05		29.8004	1252		24.1571	1549		27.5472	833		24.1571	1194		24.1571	975		24.1571	726		24.1571	1262		24.1571	1184
27.5701	957.9		29.8256	1255		24.1765	1518		27.5701	801		24.1765	1210		24.1765	963		24.1765	742		24.1765	1231		24.1765	1185
27.593	957.9		29.8508	1280		24.196	1587		27.593	835		24.196	1170		24.196	959		24.196	738		24.196	1255		24.196	1179
27.6159	937.75		29.876	1268		24.2155	1536		27.6159	826		24.2155	1185		24.2155	954		24.2155	730		24.2155	1223		24.2155	1137
27.6388	908.3		29.9012	1234		24.2349	1552		27.6388	807		24.2349	1183		24.2349	932		24.2349	790		24.2349	1239		24.2349	1188
27.6617	881.95		29.9263	1296		24.2544	1401		27.6617	780		24.2544	1228		24.2544	925		24.2544	754		24.2544	1219		24.2544	1219
27.6846	934.65		29.9515	1253		24.2739	1492		27.6846	789		24.2739	1159		24.2739	953		24.2739	746		24.2739	1211		24.2739	1240
27.7075	909.85		29.9767	1271		24.2933	1528		27.7075	800		24.2933	1188		24.2933	988		24.2933	743		24.2933	1136		24.2933	1198
27.7304	968.75		30.0019	1226		24.3128	1569		27.7304	832		24.3128	1156		24.3128	981		24.3128	736		24.3128	1222		24.3128	1130
27.7533	919.15		30.0271	1194		24.3323	1488		27.7533	810		24.3323	1182		24.3323	967		24.3323	735		24.3323	1208		24.3323	1187
27.7762	1023		30.0523	1312		24.3517	1466		27.7762	782		24.3517	1221		24.3517	1019		24.3517	687		24.3517	1175		24.3517	1208
27.7991	1019.9		30.0775	1233		24.3712	1540		27.7991	777		24.3712	1078		24.3712	962		24.3712	697		24.3712	1176		24.3712	1150
27.822	965.65		30.1027	1192		24.3906	1595		27.822	777		24.3906	1116		24.3906	950		24.3906	721		24.3906	1203		24.3906	1138
27.8449	956.35		30.1278	1241		24.4101	1479		27.8449	780		24.4101	1184		24.4101	970		24.4101	644		24.4101	1163		24.4101	1136
27.8678	942.4		30.153	1222		24.4296	1539		27.8678	810		24.4296	1093		24.4296	953		24.4296	745		24.4296	1235		24.4296	1188
27.8907	939.3		30.1782	1232		24.449	1569		27.8907	812		24.449	1187		24.449	970		24.449	709		24.449	1175		24.449	1232
27.9136	985.8		30.2034	1264		24.4685	1564		27.9136	768		24.4685	1186		24.4685	1002		24.4685	696		24.4685	1137		24.4685	1180
27.9365	953.25		30.2286	1267		24.488	1487		27.9365	765		24.488	1195		24.488	992		24.488	716		24.488	1221		24.488	1137
27.9594	914.5		30.2538	1214		24.5074	1526		27.9594	784		24.5074	1182		24.5074	1014		24.5074	692		24.5074	1128		24.5074	1105
27.9823	937.75		30.279	1254		24.5269	1564		27.9823	821		24.5269	1186		24.5269	967		24.5269	721		24.5269	1137		24.5269	1180
28.0052	959.45		30.3042	1285		24.5464	1429		28.0052	791		24.5464	1111		24.5464	950		24.5464	735		24.5464	1124		24.5464	1169
28.0281	894.35		30.3294	1245		24.5658	1505		28.0281	792		24.5658	1152		24.5658	940		24.5658	712		24.5658	1152		24.5658	1207
28.051	936.2		30.3545	1265		24.5853	1483		28.051	817		24.5853	1167		24.5853	994		24.5853	697		24.5853	1161		24.5853	1135
28.0739	962.55		30.3797	1230		24.6047	1522		28.0739	804		24.6047	1174		24.6047	923		24.6047	697		24.6047	1123		24.6047	1183
28.0968	940.85		30.4049	1205		24.6242	1543		28.0968	780		24.6242	1225		24.6242	908		24.6242	727		24.6242	1209		24.6242	1144
28.1197	863.35		30.4301	1207		24.6437	1495		28.1197	773		24.6437	1121		24.6437	970		24.6437	638		24.6437	1153		24.6437	1114
28.1425	917.6		30.4553	1241		24.6631	1497		28.1425	825		24.6631	1087		24.6631	977		24.6631	734		24.6631	1178		24.6631	1181
28.1654	934.65		30.4805	1236		24.6826	1565		28.1654	769		24.6826	1228		24.6826	958		24.6826	681		24.6826	1117		24.6826	1203
28.1883	925.35		30.5057	1220		24.7021	1460		28.1883	761		24.7021	1123		24.7021	996		24.7021	694		24.7021	1174		24.7021	1115
28.2112	872.65		30.5309	1273		24.7215	1487		28.2112	789		24.7215	1117		24.7215	960		24.7215	682		24.7215	1142		24.7215	1180
28.2341	928.45		30.556	1214		24.741	1402		28.2341	755		24.741	1138		24.741	944		24.741	669		24.741	1159		24.741	1115
28.257	821.5		30.5812	1249		24.7605	1473		28.257	788		24.7605	1161		24.7605	961		24.7605	725		24.7605	1109		24.7605	1160
28.2799	933.1		30.6064	1248		24.7799	1552		28.2799	812		24.7799	1099		24.7799	954		24.7799	676		24.7799	1218		24.7799	1186
28.3028	914.5		30.6316	1207		24.7994	1469		28.3028	758		24.7994	1151		24.7994	969		24.7994	719		24.7994	1195		24.7994	1114
28.3257	903.65		30.6568	1243		24.8188	1443		28.3257	781		24.8188	1152		24.8188	930		24.8188	719		24.8188	1175		24.8188	1151
28.3486	864.9		30.682	1310		24.8383	1408		28.3486	750		24.8383	1126		24.8383	936		24.8383	659		24.8383	1165		24.8383	1131
28.3715	917.6		30.7072	1255		24.8578	1404		28.3715	749		24.8578	1107		24.8578	986		24.8578	702		24.8578	1168		24.8578	1083
28.3944	971.85		30.7324	1223		24.8772	1496		28.3944	791		24.8772	1095		24.8772	992		24.8772	707		24.8772	1126		24.8772	1145
28.4173	965.65		30.7576	1281		24.8967	1488		28.4173	746		24.8967	1117		24.8967	937		24.8967	733		24.8967	1201		24.8967	1177
28.4402	891.25		30.7827	1318		24.9162	1462		28.4402	795		24.9162	1134		24.9162	971		24.9162	753		24.9162	1218		24.9162	1132
28.4631	968.75		30.8079	1200		24.9356	1413		28.4631	859		24.9356	1181		24.9356	973		24.9356	726		24.9356	1154		24.9356	1118
28.486	835.45		30.8331	1252		24.9551	1454		28.486	695		24.9551	1170		24.9551	883		24.9551	687		24.9551	1169		24.9551	1144
28.5089	928.45		30.8583	1262		24.9746	1505		28.5089	754		24.9746	1136		24.9746	952		24.9746	739		24.9746	1152		24.9746	1042
28.5318	894.35		30.8835	1252		24.994	1445		28.5318	764		24.994	1192		24.994	943		24.994	669		24.994	1169		24.994	1123
28.5547	880.4		30.9087	1236		25.0135	1449		28.5547	748		25.0135	1070		25.0135	986		25.0135	653		25.0135	1159		25.0135	1131
28.5776	939.3		30.9339	1212		25.0329	1445		28.5776	811		25.0329	1113		25.0329	982		25.0329	789		25.0329	1196		25.0329	1101
28.6005	911.4		30.9591	1233		25.0524	1386		28.6005	734		25.0524	1084		25.0524	921		25.0524	675		25.0524	1122		25.0524	1115
28.6234	900.55		30.9842	1182		25.0719	1453		28.6234	755		25.0719	1126		25.0719	975		25.0719	691		25.0719	1214		25.0719	1136
28.6463	858.7		31.0094	1196		25.0913	1434		28.6463	728		25.0913	1097		25.0913	920		25.0913	671		25.0913	1113		25.0913	1118
28.6692	886.6		31.0346	1233		25.1108	1394		28.6692	792		25.1108	1162		25.1108	906		25.1108	719		25.1108	1132		25.1108	1098
28.6921	905.2		31.0598	1254		25.1303	1481		28.6921	777		25.1303	1151		25.1303	999		25.1303	718		25.1303	1120		25.1303	1132
28.715	846.3		31.085	1185		25.1497	1431		28.715	700		25.1497	1147		25.1497	908		25.1497	652		25.1497	1166		25.1497	1152
28.7379	878.85		31.1102	1171		25.1692	1370		28.7379	725		25.1692	1136		25.1692	996		25.1692	711		25.1692	1168		25.1692	1160
28.7608	846.3		31.1354	1273		25.1887	1432		28.7608	813		25.1887	1075		25.1887	927		25.1887	666		25.1887	1115		25.1887	1139
28.7837	878.85		31.1606	1253		25.2081	1442		28.7837	754		25.2081	1132		25.2081	951		25.2081	746		25.2081	1133		25.2081	1131
28.8066	787.4		31.1858	1191		25.2276	1372		28.8066	784		25.2276	1042		25.2276	927		25.2276	712		25.2276	1210		25.2276	1108
28.8295	871.1		31.2109	1238		25.247	1446		28.8295	776		25.247	1164		25.247	938		25.247	691		25.247	1122		25.247	1113
28.8524	841.65		31.2361	1246		25.2665	1465		28.8524	717		25.2665	1133		25.2665	963		25.2665	687		25.2665	1110		25.2665	1108
28.8753	894.35		31.2613	1255		25.286	1441		28.8753	776		25.286	1071		25.286	937		25.286	688		25.286	1162		25.286	1116
28.8982	971.85		31.2865	1220		25.3054	1452		28.8982	782		25.3054	1111		25.3054	919		25.3054	724		25.3054	1153		25.3054	1090
28.9211	863.35		31.3117	1225		25.3249	1463		28.9211	718		25.3249	1143		25.3249	937		25.3249	707		25.3249	1206		25.3249	1078
28.944	840.1		31.3369	1206		25.3444	1406		28.944	827		25.3444	1045		25.3444	893		25.3444	708		25.3444	1128		25.3444	1095
28.9669	837		31.3621	1253		25.3638	1434		28.9669	793		25.3638	1088		25.3638	969		25.3638	688		25.3638	1122		25.3638	1136
28.9898	864.9		31.3873	1291		25.3833	1396		28.9898	796		25.3833	1102		25.3833	904		25.3833	698		25.3833	1188		25.3833	1136
29.0127	900.55		31.4124	1215		25.4028	1415		29.0127	780		25.4028	1075		25.4028	913		25.4028	621		25.4028	1129		25.4028	1128
29.0356	976.5		31.4376	1201		25.4222	1405		29.0356	817		25.4222	1106		25.4222	889		25.4222	675		25.4222	1109		25.4222	1116
29.0585	858.7		31.4628	1253		25.4417	1391		29.0585	785		25.4417	1114		25.4417	981		25.4417	664		25.4417	1159		25.4417	1147
29.0814	886.6		31.488	1190		25.4611	1430		29.0814	741		25.4611	1111		25.4611	914		25.4611	662		25.4611	1107		25.4611	1171
29.1043	832.35		31.5132	1240		25.4806	1401		29.1043	735		25.4806	1094		25.4806	934		25.4806	678		25.4806	1166		25.4806	1111
29.1272	897.45		31.5384	1239		25.5001	1420		29.1272	767		25.5001	1107		25.5001	922		25.5001	706		25.5001	1144		25.5001	1075
29.1501	793.6		31.5636	1282		25.5195	1416		29.1501	779		25.5195	1092		25.5195	875		25.5195	753		25.5195	1200		25.5195	1080
29.173	930		31.5888	1231		25.539	1420		29.173	767		25.539	1103		25.539	930		25.539	760		25.539	1087		25.539	1129
29.1959	824.6		31.614	1288		25.5585	1402		29.1959	789		25.5585	1046		25.5585	966		25.5585	705		25.5585	1111		25.5585	1109
29.2188	860.25		31.6391	1214		25.5779	1422		29.2188	766		25.5779	1059		25.5779	867		25.5779	689		25.5779	1133		25.5779	1109
29.2417	849.4		31.6643	1297		25.5974	1369		29.2417	807		25.5974	1101		25.5974	863		25.5974	703		25.5974	1113		25.5974	995
29.2646	877.3		31.6895	1264		25.6169	1371		29.2646	788		25.6169	1025		25.6169	919		25.6169	656		25.6169	1097		25.6169	1152
29.2875	850.95		31.7147	1245		25.6363	1457		29.2875	767		25.6363	1080		25.6363	924		25.6363	721		25.6363	1099		25.6363	1071
29.3104	909.85		31.7399	1225		25.6558	1376		29.3104	714		25.6558	1060		25.6558	896		25.6558	687		25.6558	1112		25.6558	1084
29.3333	784.3		31.7651	1257		25.6752	1416		29.3333	737		25.6752	1091		25.6752	915		25.6752	643		25.6752	1157		25.6752	1088
29.3562	837		31.7903	1259		25.6947	1454		29.3562	746		25.6947	1054		25.6947	906		25.6947	696		25.6947	1135		25.6947	1134
29.3791	888.15		31.8155	1231		25.7142	1367		29.3791	736		25.7142	1057		25.7142	914		25.7142	682		25.7142	1085		25.7142	1123
29.402	798.25		31.8406	1235		25.7336	1352		29.402	748		25.7336	1056		25.7336	919		25.7336	700		25.7336	1145		25.7336	1063
29.4249	934.65		31.8658	1217		25.7531	1413		29.4249	776		25.7531	1013		25.7531	897		25.7531	657		25.7531	1131		25.7531	1057
29.4478	857.15		31.891	1236		25.7726	1416		29.4478	794		25.7726	1095		25.7726	870		25.7726	665		25.7726	1055		25.7726	1046
29.4707	802.9		31.9162	1230		25.792	1361		29.4707	754		25.792	1090		25.792	897		25.792	665		25.792	1100		25.792	1073
29.4935	754.85		31.9414	1243		25.8115	1358		29.4935	803		25.8115	1062		25.8115	877		25.8115	680		25.8115	1090		25.8115	1049
29.5164	881.95		31.9666	1184		25.831	1380		29.5164	747		25.831	1025		25.831	901		25.831	670		25.831	1125		25.831	1082
29.5393	844.75		31.9918	1171		25.8504	1381		29.5393	733		25.8504	1054		25.8504	904		25.8504	672		25.8504	1091		25.8504	1028
29.5622	850.95		32.017	1227		25.8699	1327		29.5622	735		25.8699	1086		25.8699	898		25.8699	684		25.8699	1090		25.8699	1079
29.5851	850.95		32.0422	1238		25.8893	1394		29.5851	788		25.8893	1017		25.8893	845		25.8893	673		25.8893	1057		25.8893	1040
29.608	832.35		32.0673	1202		25.9088	1325		29.608	766		25.9088	1078		25.9088	898		25.9088	664		25.9088	1083		25.9088	1066
29.6309	810.65		32.0925	1260		25.9283	1306		29.6309	710		25.9283	1098		25.9283	890		25.9283	671		25.9283	1092		25.9283	1018
29.6538	880.4		32.1177	1287		25.9477	1389		29.6538	695		25.9477	1095		25.9477	903		25.9477	632		25.9477	1109		25.9477	1061
29.6767	827.7		32.1429	1223		25.9672	1342		29.6767	755		25.9672	1023		25.9672	929		25.9672	676		25.9672	1123		25.9672	1067
29.6996	826.15		32.1681	1223		25.9867	1345		29.6996	754		25.9867	1092		25.9867	902		25.9867	648		25.9867	1026		25.9867	1042
29.7225	832.35		32.1933	1227		26.0061	1359		29.7225	758		26.0061	1031		26.0061	893		26.0061	697		26.0061	1118		26.0061	1058
29.7454	922.25		32.2185	1208		26.0256	1354		29.7454	754		26.0256	1110		26.0256	880		26.0256	669		26.0256	1138		26.0256	1079
29.7683	908.3		32.2437	1236		26.0451	1359		29.7683	761		26.0451	1099		26.0451	837		26.0451	644		26.0451	1063		26.0451	1026
29.7912	858.7		32.2688	1228		26.0645	1375		29.7912	732		26.0645	1061		26.0645	874		26.0645	660		26.0645	1071		26.0645	1072
29.8141	801.35		32.294	1152		26.084	1265		29.8141	818		26.084	1048		26.084	858		26.084	696		26.084	1063		26.084	1045
29.837	813.75		32.3192	1172		26.1034	1354		29.837	740		26.1034	1057		26.1034	880		26.1034	617		26.1034	1099		26.1034	1051
29.8599	832.35		32.3444	1161		26.1229	1350		29.8599	783		26.1229	1010		26.1229	830		26.1229	692		26.1229	1163		26.1229	1020
29.8828	860.25		32.3696	1209		26.1424	1299		29.8828	728		26.1424	1032		26.1424	890		26.1424	654		26.1424	1053		26.1424	1061
29.9057	849.4		32.3948	1153		26.1618	1340		29.9057	715		26.1618	1027		26.1618	858		26.1618	626		26.1618	1082		26.1618	1056
29.9286	819.95		32.42	1162		26.1813	1407		29.9286	701		26.1813	1046		26.1813	876		26.1813	687		26.1813	1016		26.1813	1026
29.9515	795.15		32.4452	1144		26.2008	1305		29.9515	709		26.2008	1066		26.2008	898		26.2008	674		26.2008	1049		26.2008	1027
29.9744	840.1		32.4704	1252		26.2202	1331		29.9744	725		26.2202	1012		26.2202	833		26.2202	689		26.2202	1077		26.2202	1083
29.9973	784.3		32.4955	1247		26.2397	1341		29.9973	683		26.2397	1107		26.2397	886		26.2397	670		26.2397	1093		26.2397	1051
30.0202	798.25		32.5207	1205		26.2592	1353		30.0202	792		26.2592	1016		26.2592	858		26.2592	671		26.2592	1030		26.2592	1075
30.0431	868		32.5459	1224		26.2786	1321		30.0431	773		26.2786	999		26.2786	840		26.2786	697		26.2786	1051		26.2786	1100
30.066	790.5		32.5711	1222		26.2981	1245		30.066	692		26.2981	1019		26.2981	872		26.2981	666		26.2981	1067		26.2981	1056
30.0889	815.3		32.5963	1240		26.3176	1267		30.0889	724		26.3176	1025		26.3176	873		26.3176	745		26.3176	1113		26.3176	1007
30.1118	841.65		32.6215	1258		26.337	1319		30.1118	792		26.337	991		26.337	884		26.337	655		26.337	1078		26.337	1008
30.1347	815.3		32.6467	1222		26.3565	1360		30.1347	735		26.3565	987		26.3565	907		26.3565	645		26.3565	1101		26.3565	1029
30.1576	790.5		32.6719	1221		26.3759	1336		30.1576	723		26.3759	1003		26.3759	889		26.3759	639		26.3759	1059		26.3759	1018
30.1805	821.5		32.697	1292		26.3954	1327		30.1805	750		26.3954	1035		26.3954	887		26.3954	694		26.3954	1045		26.3954	965
30.2034	821.5		32.7222	1191		26.4149	1289		30.2034	752		26.4149	1062		26.4149	832		26.4149	633		26.4149	1021		26.4149	1039
30.2263	868		32.7474	1186		26.4343	1323		30.2263	708		26.4343	1012		26.4343	857		26.4343	658		26.4343	1102		26.4343	1080
30.2492	872.65		32.7726	1235		26.4538	1299		30.2492	706		26.4538	1039		26.4538	890		26.4538	673		26.4538	1055		26.4538	999
30.2721	850.95		32.7978	1240		26.4733	1288		30.2721	771		26.4733	1039		26.4733	897		26.4733	685		26.4733	1082		26.4733	972
30.295	782.75		32.823	1220		26.4927	1394		30.295	724		26.4927	992		26.4927	869		26.4927	646		26.4927	1103		26.4927	1040
30.3179	804.45		32.8482	1210		26.5122	1321		30.3179	736		26.5122	985		26.5122	890		26.5122	634		26.5122	1063		26.5122	1052
30.3408	806		32.8734	1175		26.5317	1230		30.3408	734		26.5317	1010		26.5317	834		26.5317	644		26.5317	1040		26.5317	1012
30.3637	802.9		32.8986	1175		26.5511	1272		30.3637	707		26.5511	1002		26.5511	906		26.5511	655		26.5511	1125		26.5511	1041
30.3866	881.95		32.9237	1207		26.5706	1365		30.3866	755		26.5706	1002		26.5706	858		26.5706	631		26.5706	1083		26.5706	1045
30.4095	850.95		32.9489	1213		26.59	1293		30.4095	735		26.59	1045		26.59	855		26.59	650		26.59	1003		26.59	1029
30.4324	841.65		32.9741	1246		26.6095	1311		30.4324	719		26.6095	1062		26.6095	813		26.6095	633		26.6095	1097		26.6095	1004
30.4553	770.35		32.9993	1236		26.629	1255		30.4553	728		26.629	995		26.629	826		26.629	634		26.629	1069		26.629	1017
30.4782	782.75		33.0245	1208		26.6484	1331		30.4782	684		26.6484	971		26.6484	881		26.6484	668		26.6484	1051		26.6484	1022
30.5011	824.6		33.0497	1197		26.6679	1273		30.5011	752		26.6679	1051		26.6679	872		26.6679	678		26.6679	1033		26.6679	1028
30.524	812.2		33.0749	1231		26.6874	1337		30.524	734		26.6874	1015		26.6874	849		26.6874	634		26.6874	1035		26.6874	951
30.5469	806		33.1001	1195		26.7068	1294		30.5469	724		26.7068	1028		26.7068	878		26.7068	655		26.7068	1025		26.7068	988
30.5698	770.35		33.1252	1194		26.7263	1340		30.5698	767		26.7263	985		26.7263	798		26.7263	638		26.7263	1005		26.7263	1013
30.5927	872.65		33.1504	1190		26.7458	1329		30.5927	765		26.7458	1027		26.7458	867		26.7458	640		26.7458	1036		26.7458	984
30.6156	813.75		33.1756	1240		26.7652	1369		30.6156	720		26.7652	1032		26.7652	892		26.7652	644		26.7652	1064		26.7652	1020
30.6385	747.1		33.2008	1276		26.7847	1297		30.6385	702		26.7847	1052		26.7847	884		26.7847	642		26.7847	1025		26.7847	1028
30.6614	835.45		33.226	1160		26.8041	1275		30.6614	727		26.8041	1037		26.8041	886		26.8041	621		26.8041	1045		26.8041	1038
30.6843	765.7		33.2512	1253		26.8236	1281		30.6843	736		26.8236	1007		26.8236	880		26.8236	651		26.8236	1134		26.8236	1090
30.7072	827.7		33.2764	1210		26.8431	1301		30.7072	754		26.8431	987		26.8431	828		26.8431	633		26.8431	1028		26.8431	1051
30.7301	860.25		33.3016	1229		26.8625	1254		30.7301	725		26.8625	977		26.8625	862		26.8625	688		26.8625	1044		26.8625	1026
30.753	765.7		33.3268	1160		26.882	1330		30.753	683		26.882	986		26.882	843		26.882	674		26.882	1045		26.882	984
30.7759	768.8		33.3519	1144		26.9015	1265		30.7759	710		26.9015	1008		26.9015	841		26.9015	646		26.9015	1024		26.9015	1001
30.7988	807.55		33.3771	1223		26.9209	1280		30.7988	730		26.9209	1022		26.9209	818		26.9209	643		26.9209	1006		26.9209	997
30.8217	762.6		33.4023	1197		26.9404	1247		30.8217	739		26.9404	1012		26.9404	861		26.9404	656		26.9404	1039		26.9404	976
30.8446	757.95		33.4275	1208		26.9599	1323		30.8446	757		26.9599	1001		26.9599	867		26.9599	650		26.9599	1011		26.9599	1012
30.8675	812.2		33.4527	1159		26.9793	1256		30.8675	716		26.9793	994		26.9793	871		26.9793	634		26.9793	1014		26.9793	960
30.8904	792.05		33.4779	1225		26.9988	1323		30.8904	764		26.9988	1008		26.9988	857		26.9988	647		26.9988	984		26.9988	993
30.9133	796.7		33.5031	1229		27.0182	1343		30.9133	773		27.0182	958		27.0182	828		27.0182	628		27.0182	1075		27.0182	998
30.9362	852.5		33.5283	1220		27.0377	1242		30.9362	741		27.0377	993		27.0377	803		27.0377	664		27.0377	1004		27.0377	959
30.9591	804.45		33.5534	1164		27.0572	1219		30.9591	717		27.0572	969		27.0572	821		27.0572	663		27.0572	1041		27.0572	965
30.982	835.45		33.5786	1182		27.0766	1229		30.982	792		27.0766	1049		27.0766	854		27.0766	596		27.0766	1001		27.0766	997
31.0049	819.95		33.6038	1205		27.0961	1310		31.0049	709		27.0961	937		27.0961	803		27.0961	640		27.0961	1030		27.0961	966
31.0278	779.65		33.629	1182		27.1156	1210		31.0278	731		27.1156	957		27.1156	824		27.1156	674		27.1156	1043		27.1156	965
31.0507	864.9		33.6542	1248		27.135	1216		31.0507	667		27.135	973		27.135	837		27.135	625		27.135	1031		27.135	949
31.0735	852.5		33.6794	1172		27.1545	1284		31.0735	732		27.1545	1009		27.1545	842		27.1545	633		27.1545	1040		27.1545	1013
31.0964	818.4		33.7046	1232		27.174	1254		31.0964	704		27.174	992		27.174	872		27.174	604		27.174	989		27.174	1001
31.1193	829.25		33.7298	1136		27.1934	1210		31.1193	743		27.1934	998		27.1934	835		27.1934	642		27.1934	1021		27.1934	995
31.1422	855.6		33.755	1205		27.2129	1220		31.1422	715		27.2129	981		27.2129	823		27.2129	636		27.2129	977		27.2129	1032
31.1651	754.85		33.7801	1217		27.2323	1173		31.1651	735		27.2323	924		27.2323	795		27.2323	641		27.2323	1028		27.2323	987
31.188	827.7		33.8053	1200		27.2518	1247		31.188	738		27.2518	980		27.2518	822		27.2518	618		27.2518	1080		27.2518	998
31.2109	824.6		33.8305	1238		27.2713	1195		31.2109	738		27.2713	941		27.2713	829		27.2713	628		27.2713	987		27.2713	925
31.2338	779.65		33.8557	1216		27.2907	1247		31.2338	704		27.2907	984		27.2907	861		27.2907	608		27.2907	1044		27.2907	972
31.2567	779.65		33.8809	1186		27.3102	1241		31.2567	697		27.3102	939		27.3102	853		27.3102	639		27.3102	1024		27.3102	1003
31.2796	821.5		33.9061	1186		27.3297	1204		31.2796	694		27.3297	952		27.3297	817		27.3297	604		27.3297	990		27.3297	998
31.3025	782.75		33.9313	1240		27.3491	1240		31.3025	730		27.3491	948		27.3491	774		27.3491	640		27.3491	984		27.3491	982
31.3254	847.85		33.9565	1209		27.3686	1192		31.3254	685		27.3686	1009		27.3686	872		27.3686	642		27.3686	1028		27.3686	1010
31.3483	802.9		33.9816	1211		27.3881	1231		31.3483	737		27.3881	959		27.3881	829		27.3881	639		27.3881	979		27.3881	961
31.3712	736.25		34.0068	1285		27.4075	1189		31.3712	672		27.4075	1003		27.4075	829		27.4075	681		27.4075	972		27.4075	972
31.3941	762.6		34.032	1197		27.427	1193		31.3941	697		27.427	907		27.427	849		27.427	567		27.427	1053		27.427	962
31.417	768.8		34.0572	1184		27.4464	1182		31.417	730		27.4464	994		27.4464	803		27.4464	639		27.4464	1010		27.4464	917
31.4399	754.85		34.0824	1275		27.4659	1244		31.4399	734		27.4659	902		27.4659	863		27.4659	640		27.4659	982		27.4659	1005
31.4628	785.85		34.1076	1200		27.4854	1284		31.4628	711		27.4854	956		27.4854	866		27.4854	656		27.4854	985		27.4854	1008
31.4857	782.75		34.1328	1212		27.5048	1162		31.4857	747		27.5048	1000		27.5048	802		27.5048	648		27.5048	1017		27.5048	970
31.5086	830.8		34.158	1251		27.5243	1185		31.5086	744		27.5243	947		27.5243	812		27.5243	605		27.5243	992		27.5243	996
31.5315	779.65		34.1832	1235		27.5438	1269		31.5315	769		27.5438	978		27.5438	810		27.5438	603		27.5438	1028		27.5438	966
31.5544	765.7		34.2083	1229		27.5632	1238		31.5544	715		27.5632	1014		27.5632	816		27.5632	611		27.5632	976		27.5632	996
31.5773	750.2		34.2335	1266		27.5827	1179		31.5773	757		27.5827	971		27.5827	780		27.5827	674		27.5827	1041		27.5827	1011
31.6002	841.65		34.2587	1209		27.6022	1203		31.6002	802		27.6022	941		27.6022	810		27.6022	603		27.6022	1053		27.6022	958
31.6231	788.95		34.2839	1212		27.6216	1209		31.6231	779		27.6216	908		27.6216	805		27.6216	576		27.6216	1087		27.6216	958
31.646	770.35		34.3091	1230		27.6411	1225		31.646	742		27.6411	893		27.6411	793		27.6411	597		27.6411	1015		27.6411	926
31.6689	852.5		34.3343	1292		27.6605	1193		31.6689	719		27.6605	941		27.6605	827		27.6605	599		27.6605	990		27.6605	1004
31.6918	750.2		34.3595	1261		27.68	1189		31.6918	674		27.68	935		27.68	786		27.68	625		27.68	959		27.68	970
31.7147	736.25		34.3847	1220		27.6995	1187		31.7147	721		27.6995	947		27.6995	842		27.6995	615		27.6995	980		27.6995	920
31.7376	809.1		34.4098	1200		27.7189	1187		31.7376	741		27.7189	933		27.7189	809		27.7189	644		27.7189	987		27.7189	999
31.7605	827.7		34.435	1212		27.7384	1263		31.7605	690		27.7384	927		27.7384	802		27.7384	608		27.7384	1062		27.7384	961
31.7834	810.65		34.4602	1150		27.7579	1271		31.7834	767		27.7579	1000		27.7579	844		27.7579	636		27.7579	1026		27.7579	916
31.8063	841.65		34.4854	1253		27.7773	1167		31.8063	716		27.7773	879		27.7773	773		27.7773	601		27.7773	997		27.7773	1000
31.8292	771.9		34.5106	1160		27.7968	1254		31.8292	706		27.7968	911		27.7968	777		27.7968	629		27.7968	974		27.7968	934
31.8521	798.25		34.5358	1227		27.8163	1258		31.8521	705		27.8163	915		27.8163	792		27.8163	616		27.8163	1014		27.8163	958
31.875	824.6		34.561	1193		27.8357	1164		31.875	720		27.8357	933		27.8357	789		27.8357	640		27.8357	1058		27.8357	970
31.8979	864.9		34.5862	1182		27.8552	1187		31.8979	664		27.8552	878		27.8552	793		27.8552	614		27.8552	1035		27.8552	904
31.9208	768.8		34.6114	1203		27.8746	1164		31.9208	685		27.8746	907		27.8746	802		27.8746	581		27.8746	939		27.8746	973
31.9437	711.45		34.6365	1245		27.8941	1165		31.9437	670		27.8941	889		27.8941	780		27.8941	623		27.8941	966		27.8941	979
31.9666	806		34.6617	1197		27.9136	1189		31.9666	711		27.9136	908		27.9136	803		27.9136	656		27.9136	1014		27.9136	889
31.9895	806		34.6869	1216		27.933	1170		31.9895	702		27.933	958		27.933	802		27.933	576		27.933	990		27.933	911
32.0124	802.9		34.7121	1178		27.9525	1209		32.0124	675		27.9525	932		27.9525	838		27.9525	592		27.9525	960		27.9525	950
32.0353	770.35		34.7373	1201		27.972	1182		32.0353	739		27.972	959		27.972	805		27.972	631		27.972	992		27.972	964
32.0582	802.9		34.7625	1244		27.9914	1175		32.0582	697		27.9914	985		27.9914	828		27.9914	620		27.9914	981		27.9914	932
32.0811	768.8		34.7877	1127		28.0109	1187		32.0811	691		28.0109	967		28.0109	756		28.0109	628		28.0109	964		28.0109	932
32.104	858.7		34.8129	1216		28.0304	1173		32.104	748		28.0304	958		28.0304	819		28.0304	610		28.0304	982		28.0304	981
32.1269	773.45		34.838	1240		28.0498	1181		32.1269	731		28.0498	967		28.0498	815		28.0498	609		28.0498	967		28.0498	920
32.1498	742.45		34.8632	1214		28.0693	1155		32.1498	717		28.0693	936		28.0693	830		28.0693	625		28.0693	945		28.0693	943
32.1727	745.55		34.8884	1184		28.0887	1160		32.1727	741		28.0887	959		28.0887	806		28.0887	593		28.0887	960		28.0887	950
32.1956	736.25		34.9136	1208		28.1082	1178		32.1956	739		28.1082	960		28.1082	823		28.1082	641		28.1082	963		28.1082	894
32.2185	829.25		34.9388	1248		28.1277	1219		32.2185	712		28.1277	920		28.1277	772		28.1277	676		28.1277	956		28.1277	901
32.2414	782.75		34.964	1194		28.1471	1171		32.2414	694		28.1471	978		28.1471	788		28.1471	597		28.1471	1021		28.1471	986
32.2643	733.15		34.9892	1243		28.1666	1236		32.2643	734		28.1666	920		28.1666	801		28.1666	634		28.1666	926		28.1666	925
32.2872	750.2		35.0144	1186		28.1861	1152		32.2872	695		28.1861	928		28.1861	751		28.1861	616		28.1861	989		28.1861	922
32.3101	778.1		35.0396	1206		28.2055	1182		32.3101	731		28.2055	955		28.2055	784		28.2055	619		28.2055	996		28.2055	971
32.333	770.35		35.0647	1278		28.225	1206		32.333	702		28.225	950		28.225	823		28.225	604		28.225	960		28.225	928
32.3559	787.4		35.0899	1164		28.2445	1136		32.3559	688		28.2445	879		28.2445	816		28.2445	614		28.2445	931		28.2445	910
32.3787	759.5		35.1151	1216		28.2639	1135		32.3787	697		28.2639	926		28.2639	813		28.2639	588		28.2639	997		28.2639	940
32.4016	773.45		35.1403	1230		28.2834	1174		32.4016	713		28.2834	925		28.2834	842		28.2834	596		28.2834	979		28.2834	922
32.4246	764.15		35.1655	1179		28.3028	1171		32.4246	718		28.3028	930		28.3028	782		28.3028	613		28.3028	969		28.3028	974
32.4475	747.1		35.1907	1178		28.3223	1123		32.4475	716		28.3223	894		28.3223	834		28.3223	586		28.3223	977		28.3223	883
32.4704	778.1		35.2159	1176		28.3418	1147		32.4704	679		28.3418	910		28.3418	810		28.3418	581		28.3418	992		28.3418	974
32.4933	686.65		35.2411	1205		28.3612	1106		32.4933	725		28.3612	886		28.3612	814		28.3612	649		28.3612	915		28.3612	997
32.5162	770.35		35.2662	1152		28.3807	1095		32.5162	682		28.3807	948		28.3807	780		28.3807	620		28.3807	980		28.3807	1045
32.539	730.05		35.2914	1210		28.4002	1122		32.539	705		28.4002	911		28.4002	790		28.4002	630		28.4002	995		28.4002	940
32.5619	858.7		35.3166	1156		28.4196	1160		32.5619	720		28.4196	951		28.4196	793		28.4196	599		28.4196	939		28.4196	1001
32.5848	806		35.3418	1161		28.4391	1211		32.5848	666		28.4391	973		28.4391	819		28.4391	636		28.4391	989		28.4391	929
32.6077	767.25		35.367	1241		28.4586	1168		32.6077	735		28.4586	963		28.4586	758		28.4586	639		28.4586	1004		28.4586	986
32.6306	796.7		35.3922	1223		28.478	1155		32.6306	716		28.478	928		28.478	804		28.478	596		28.478	969		28.478	956
32.6535	775		35.4174	1247		28.4975	1117		32.6535	673		28.4975	909		28.4975	794		28.4975	624		28.4975	972		28.4975	907
32.6764	740.9		35.4426	1222		28.5169	1099		32.6764	706		28.5169	941		28.5169	839		28.5169	606		28.5169	907		28.5169	891
32.6993	754.85		35.4678	1212		28.5364	1173		32.6993	717		28.5364	919		28.5364	811		28.5364	572		28.5364	907		28.5364	931
32.7222	816.85		35.4929	1209		28.5559	1104		32.7222	672		28.5559	884		28.5559	688		28.5559	561		28.5559	993		28.5559	915
32.7451	793.6		35.5181	1199		28.5753	1149		32.7451	718		28.5753	915		28.5753	747		28.5753	608		28.5753	924		28.5753	926
32.768	764.15		35.5433	1161		28.5948	1150		32.768	720		28.5948	967		28.5948	817		28.5948	610		28.5948	980		28.5948	943
32.7909	768.8		35.5685	1182		28.6143	1172		32.7909	747		28.6143	916		28.6143	826		28.6143	573		28.6143	966		28.6143	879
32.8138	764.15		35.5937	1238		28.6337	1101		32.8138	699		28.6337	910		28.6337	815		28.6337	631		28.6337	931		28.6337	900
32.8367	767.25		35.6189	1229		28.6532	1134		32.8367	702		28.6532	873		28.6532	805		28.6532	607		28.6532	944		28.6532	995
32.8596	733.15		35.6441	1201		28.6727	1152		32.8596	710		28.6727	903		28.6727	728		28.6727	630		28.6727	917		28.6727	901
32.8825	759.5		35.6693	1221		28.6921	1119		32.8825	741		28.6921	876		28.6921	763		28.6921	571		28.6921	963		28.6921	850
32.9054	819.95		35.6944	1229		28.7116	1129		32.9054	704		28.7116	912		28.7116	787		28.7116	612		28.7116	928		28.7116	888
32.9283	734.7		35.7196	1265		28.731	1139		32.9283	706		28.731	940		28.731	803		28.731	596		28.731	979		28.731	886
32.9512	795.15		35.7448	1188		28.7505	1097		32.9512	709		28.7505	904		28.7505	809		28.7505	605		28.7505	992		28.7505	905
32.9741	744		35.77	1174		28.77	1115		32.9741	709		28.77	904		28.77	793		28.77	568		28.77	979		28.77	896
32.997	796.7		35.7952	1119		28.7894	1090		32.997	716		28.7894	959		28.7894	792		28.7894	613		28.7894	937		28.7894	879
33.0199	792.05		35.8204	1189		28.8089	1092		33.0199	734		28.8089	897		28.8089	814		28.8089	596		28.8089	986		28.8089	936
33.0428	833.9		35.8456	1138		28.8284	1178		33.0428	697		28.8284	887		28.8284	776		28.8284	600		28.8284	945		28.8284	907
33.0657	784.3		35.8708	1188		28.8478	1140		33.0657	710		28.8478	871		28.8478	778		28.8478	595		28.8478	928		28.8478	879
33.0886	781.2		35.896	1192		28.8673	1098		33.0886	768		28.8673	917		28.8673	815		28.8673	546		28.8673	904		28.8673	942
33.1115	826.15		35.9211	1223		28.8868	1149		33.1115	682		28.8868	895		28.8868	721		28.8868	591		28.8868	936		28.8868	860
33.1344	809.1		35.9463	1170		28.9062	1083		33.1344	725		28.9062	924		28.9062	784		28.9062	601		28.9062	992		28.9062	864
33.1573	802.9		35.9715	1183		28.9257	1177		33.1573	682		28.9257	957		28.9257	811		28.9257	613		28.9257	891		28.9257	933
33.1802	751.75		35.9967	1194		28.9451	1139		33.1802	703		28.9451	910		28.9451	757		28.9451	618		28.9451	936		28.9451	862
33.2031	785.85		36.0219	1194		28.9646	1171		33.2031	730		28.9646	881		28.9646	763		28.9646	654		28.9646	950		28.9646	910
33.226	700.6		36.0471	1143		28.9841	1123		33.226	770		28.9841	868		28.9841	759		28.9841	601		28.9841	891		28.9841	922
33.2489	716.1		36.0723	1252		29.0035	1165		33.2489	709		29.0035	922		29.0035	754		29.0035	570		29.0035	887		29.0035	952
33.2718	740.9		36.0975	1222		29.023	1146		33.2718	704		29.023	936		29.023	762		29.023	604		29.023	892		29.023	903
33.2947	740.9		36.1226	1200		29.0425	1164		33.2947	739		29.0425	909		29.0425	772		29.0425	618		29.0425	955		29.0425	880
33.3176	726.95		36.1478	1193		29.0619	1180		33.3176	726		29.0619	889		29.0619	767		29.0619	586		29.0619	1020		29.0619	894
33.3405	744		36.173	1250		29.0814	1162		33.3405	687		29.0814	916		29.0814	736		29.0814	585		29.0814	969		29.0814	847
33.3634	714.55		36.1982	1255		29.1009	1142		33.3634	737		29.1009	888		29.1009	770		29.1009	623		29.1009	896		29.1009	924
33.3863	748.65		36.2234	1231		29.1203	1188		33.3863	759		29.1203	892		29.1203	749		29.1203	628		29.1203	954		29.1203	900
33.4092	751.75		36.2486	1178		29.1398	1131		33.4092	700		29.1398	917		29.1398	794		29.1398	598		29.1398	910		29.1398	913
33.4321	767.25		36.2738	1120		29.1592	1172		33.4321	729		29.1592	884		29.1592	774		29.1592	597		29.1592	927		29.1592	878
33.455	722.3		36.299	1128		29.1787	1139		33.455	698		29.1787	850		29.1787	759		29.1787	575		29.1787	907		29.1787	886
33.4779	730.05		36.3242	1171		29.1982	1142		33.4779	711		29.1982	908		29.1982	775		29.1982	606		29.1982	914		29.1982	911
33.5008	793.6		36.3493	1222		29.2176	1097		33.5008	650		29.2176	895		29.2176	743		29.2176	608		29.2176	915		29.2176	868
33.5237	812.2		36.3745	1145		29.2371	1134		33.5237	728		29.2371	898		29.2371	788		29.2371	589		29.2371	936		29.2371	904
33.5466	787.4		36.3997	1243		29.2566	1114		33.5466	710		29.2566	884		29.2566	733		29.2566	615		29.2566	954		29.2566	895
33.5695	722.3		36.4249	1247		29.276	1139		33.5695	744		29.276	889		29.276	715		29.276	623		29.276	932		29.276	924
33.5924	733.15		36.4501	1248		29.2955	1089		33.5924	708		29.2955	924		29.2955	723		29.2955	547		29.2955	967		29.2955	880
33.6153	779.65		36.4753	1122		29.315	1132		33.6153	684		29.315	841		29.315	756		29.315	553		29.315	915		29.315	923
33.6382	796.7		36.5005	1260		29.3344	1088		33.6382	716		29.3344	916		29.3344	746		29.3344	604		29.3344	916		29.3344	878
33.6611	730.05		36.5257	1195		29.3539	1134		33.6611	715		29.3539	872		29.3539	785		29.3539	571		29.3539	899		29.3539	874
33.684	725.4		36.5508	1257		29.3733	1115		33.684	754		29.3733	898		29.3733	788		29.3733	598		29.3733	943		29.3733	928
33.7069	768.8		36.576	1257		29.3928	1134		33.7069	716		29.3928	890		29.3928	775		29.3928	570		29.3928	969		29.3928	910
33.7298	714.55		36.6012	1206		29.4123	1122		33.7298	703		29.4123	835		29.4123	809		29.4123	624		29.4123	984		29.4123	860
33.7527	748.65		36.6264	1136		29.4317	1105		33.7527	777		29.4317	892		29.4317	792		29.4317	583		29.4317	899		29.4317	824
33.7756	740.9		36.6516	1154		29.4512	1082		33.7756	738		29.4512	870		29.4512	751		29.4512	605		29.4512	909		29.4512	918
33.7985	744		36.6768	1188		29.4707	1108		33.7985	724		29.4707	847		29.4707	714		29.4707	585		29.4707	874		29.4707	896
33.8214	682		36.702	1172		29.4901	1081		33.8214	723		29.4901	884		29.4901	778		29.4901	558		29.4901	971		29.4901	906
33.8443	726.95		36.7272	1183		29.5096	1148		33.8443	687		29.5096	854		29.5096	803		29.5096	595		29.5096	878		29.5096	867
33.8672	798.25		36.7524	1213		29.5291	1038		33.8672	685		29.5291	887		29.5291	758		29.5291	568		29.5291	892		29.5291	853
33.8901	762.6		36.7775	1211		29.5485	1125		33.8901	721		29.5485	850		29.5485	769		29.5485	609		29.5485	957		29.5485	875
33.913	734.7		36.8027	1223		29.568	1143		33.913	749		29.568	862		29.568	743		29.568	548		29.568	942		29.568	909
33.9359	709.9		36.8279	1167		29.5874	1077		33.9359	729		29.5874	914		29.5874	749		29.5874	571		29.5874	918		29.5874	883
33.9587	744		36.8531	1159		29.6069	1103		33.9587	754		29.6069	862		29.6069	767		29.6069	561		29.6069	956		29.6069	880
33.9816	705.25		36.8783	1196		29.6264	1148		33.9816	680		29.6264	934		29.6264	748		29.6264	544		29.6264	934		29.6264	864
34.0045	744		36.9035	1131		29.6458	1142		34.0045	682		29.6458	849		29.6458	734		29.6458	627		29.6458	918		29.6458	912
34.0274	722.3		36.9287	1189		29.6653	1116		34.0274	751		29.6653	852		29.6653	732		29.6653	590		29.6653	932		29.6653	888
34.0503	751.75		36.9539	1129		29.6848	1186		34.0503	702		29.6848	917		29.6848	755		29.6848	602		29.6848	889		29.6848	899
34.0732	691.3		36.979	1216		29.7042	1090		34.0732	738		29.7042	838		29.7042	740		29.7042	575		29.7042	952		29.7042	915
34.0961	728.5		37.0042	1161		29.7237	1035		34.0961	724		29.7237	857		29.7237	794		29.7237	597		29.7237	917		29.7237	875
34.119	778.1		37.0294	1213		29.7432	1038		34.119	704		29.7432	890		29.7432	754		29.7432	591		29.7432	938		29.7432	882
34.1419	796.7		37.0546	1205		29.7626	1041		34.1419	753		29.7626	908		29.7626	732		29.7626	635		29.7626	929		29.7626	892
34.1648	739.35		37.0798	1195		29.7821	1101		34.1648	735		29.7821	879		29.7821	756		29.7821	573		29.7821	909		29.7821	859
34.1877	754.85		37.105	1184		29.8015	1070		34.1877	729		29.8015	876		29.8015	773		29.8015	600		29.8015	881		29.8015	862
34.2106	744		37.1302	1188		29.821	1037		34.2106	712		29.821	840		29.821	766		29.821	622		29.821	943		29.821	871
34.2335	785.85		37.1554	1156		29.8405	1100		34.2335	697		29.8405	852		29.8405	786		29.8405	584		29.8405	909		29.8405	960
34.2564	751.75		37.1806	1238		29.8599	1089		34.2564	695		29.8599	836		29.8599	793		29.8599	588		29.8599	879		29.8599	854
34.2793	711.45		37.2057	1208		29.8794	1165		34.2793	727		29.8794	883		29.8794	751		29.8794	569		29.8794	990		29.8794	841
34.3022	790.5		37.2309	1154		29.8989	1054		34.3022	754		29.8989	846		29.8989	762		29.8989	609		29.8989	920		29.8989	835
34.3251	782.75		37.2561	1194		29.9183	1052		34.3251	707		29.9183	888		29.9183	742		29.9183	577		29.9183	910		29.9183	857
34.348	730.05		37.2813	1192		29.9378	1042		34.348	654		29.9378	838		29.9378	780		29.9378	570		29.9378	915		29.9378	899
34.3709	672.7		37.3065	1203		29.9573	1091		34.3709	687		29.9573	899		29.9573	776		29.9573	630		29.9573	955		29.9573	844
34.3938	713		37.3317	1195		29.9767	1141		34.3938	688		29.9767	854		29.9767	767		29.9767	618		29.9767	899		29.9767	882
34.4167	747.1		37.3569	1158		29.9962	1094		34.4167	726		29.9962	875		29.9962	754		29.9962	583		29.9962	911		29.9962	849
34.4396	691.3		37.3821	1136		30.0156	1056		34.4396	724		30.0156	860		30.0156	743		30.0156	619		30.0156	876		30.0156	897
34.4625	694.4		37.4072	1218		30.0351	1015		34.4625	681		30.0351	862		30.0351	775		30.0351	608		30.0351	926		30.0351	881
34.4854	713		37.4324	1173		30.0546	1001		34.4854	780		30.0546	886		30.0546	752		30.0546	551		30.0546	883		30.0546	941
34.5083	722.3		37.4576	1160		30.074	1057		34.5083	715		30.074	893		30.074	742		30.074	590		30.074	869		30.074	873
34.5312	720.75		37.4828	1133		30.0935	992		34.5312	688		30.0935	878		30.0935	768		30.0935	589		30.0935	937		30.0935	861
34.5541	798.25		37.508	1203		30.113	1062		34.5541	705		30.113	826		30.113	729		30.113	583		30.113	953		30.113	823
34.577	730.05		37.5332	1133		30.1324	1115		34.577	718		30.1324	836		30.1324	788		30.1324	590		30.1324	902		30.1324	838
34.5999	664.95		37.5584	1173		30.1519	1057		34.5999	684		30.1519	872		30.1519	730		30.1519	586		30.1519	943		30.1519	850
34.6228	753.3		37.5836	1136		30.1714	968		34.6228	683		30.1714	841		30.1714	792		30.1714	610		30.1714	869		30.1714	866
34.6457	719.2		37.6088	1165		30.1908	1107		34.6457	723		30.1908	873		30.1908	777		30.1908	574		30.1908	936		30.1908	874
34.6686	672.7		37.6339	1139		30.2103	1065		34.6686	756		30.2103	764		30.2103	803		30.2103	584		30.2103	907		30.2103	888
34.6915	723.85		37.6591	1143		30.2297	1111		34.6915	693		30.2297	852		30.2297	738		30.2297	559		30.2297	896		30.2297	902
34.7144	700.6		37.6843	1127		30.2492	1075		34.7144	712		30.2492	896		30.2492	766		30.2492	585		30.2492	865		30.2492	875
34.7373	750.2		37.7095	1197		30.2687	1024		34.7373	711		30.2687	838		30.2687	720		30.2687	594		30.2687	944		30.2687	832
34.7602	714.55		37.7347	1191		30.2881	1053		34.7602	767		30.2881	825		30.2881	722		30.2881	586		30.2881	923		30.2881	842
34.7831	753.3		37.7599	1220		30.3076	1043		34.7831	735		30.3076	840		30.3076	804		30.3076	544		30.3076	932		30.3076	914
34.806	756.4		37.7851	1128		30.3271	1004		34.806	724		30.3271	828		30.3271	776		30.3271	580		30.3271	850		30.3271	869
34.8289	682		37.8103	1173		30.3465	1027		34.8289	682		30.3465	883		30.3465	784		30.3465	545		30.3465	956		30.3465	875
34.8518	759.5		37.8354	1160		30.366	1118		34.8518	730		30.366	844		30.366	729		30.366	573		30.366	944		30.366	896
34.8747	731.6		37.8606	1170		30.3855	1090		34.8747	712		30.3855	804		30.3855	730		30.3855	694		30.3855	914		30.3855	897
34.8976	759.5		37.8858	1149		30.4049	1045		34.8976	692		30.4049	891		30.4049	762		30.4049	546		30.4049	897		30.4049	856
34.9205	765.7		37.911	1193		30.4244	1032		34.9205	718		30.4244	840		30.4244	783		30.4244	623		30.4244	834		30.4244	847
34.9434	734.7		37.9362	1196		30.4438	1051		34.9434	768		30.4438	855		30.4438	726		30.4438	556		30.4438	984		30.4438	840
34.9663	737.8		37.9614	1165		30.4633	1099		34.9663	666		30.4633	872		30.4633	756		30.4633	583		30.4633	926		30.4633	860
34.9892	756.4		37.9866	1175		30.4828	1032		34.9892	700		30.4828	883		30.4828	749		30.4828	652		30.4828	937		30.4828	886
35.0121	739.35		38.0118	1199		30.5022	1123		35.0121	732		30.5022	839		30.5022	771		30.5022	595		30.5022	943		30.5022	824
35.035	730.05		38.037	1155		30.5217	1094		35.035	719		30.5217	820		30.5217	730		30.5217	581		30.5217	876		30.5217	814
35.0579	720.75		38.0621	1132		30.5412	1021		35.0579	738		30.5412	883		30.5412	757		30.5412	549		30.5412	898		30.5412	837
35.0808	764.15		38.0873	1145		30.5606	1022		35.0808	688		30.5606	871		30.5606	734		30.5606	573		30.5606	950		30.5606	924
35.1037	745.55		38.1125	1173		30.5801	1072		35.1037	732		30.5801	851		30.5801	727		30.5801	603		30.5801	849		30.5801	798
35.1266	714.55		38.1377	1198		30.5996	1035		35.1266	674		30.5996	833		30.5996	716		30.5996	568		30.5996	927		30.5996	893
35.1495	703.7		38.1629	1169		30.619	1048		35.1495	736		30.619	830		30.619	736		30.619	625		30.619	869		30.619	845
35.1724	674.25		38.1881	1180		30.6385	1059		35.1724	710		30.6385	838		30.6385	711		30.6385	591		30.6385	887		30.6385	836
35.1953	672.7		38.2133	1210		30.6579	973		35.1953	772		30.6579	839		30.6579	736		30.6579	593		30.6579	876		30.6579	826
35.2182	719.2		38.2385	1175		30.6774	1035		35.2182	745		30.6774	854		30.6774	773		30.6774	566		30.6774	889		30.6774	865
35.2411	728.5		38.2637	1131		30.6969	1012		35.2411	740		30.6969	817		30.6969	782		30.6969	562		30.6969	909		30.6969	887
35.264	762.6		38.2888	1213		30.7163	1065		35.264	733		30.7163	841		30.7163	773		30.7163	548		30.7163	934		30.7163	863
35.2869	776.55		38.314	1099		30.7358	1070		35.2869	733		30.7358	900		30.7358	712		30.7358	593		30.7358	967		30.7358	861
35.3098	725.4		38.3392	1160		30.7553	1029		35.3098	754		30.7553	809		30.7553	796		30.7553	598		30.7553	925		30.7553	924
35.3327	685.1		38.3644	1170		30.7747	1062		35.3327	707		30.7747	851		30.7747	757		30.7747	564		30.7747	867		30.7747	897
35.3556	629.3		38.3896	1188		30.7942	1035		35.3556	700		30.7942	886		30.7942	749		30.7942	609		30.7942	915		30.7942	799
35.3785	705.25		38.4148	1245		30.8137	1061		35.3785	704		30.8137	854		30.8137	733		30.8137	611		30.8137	923		30.8137	887
35.4013	689.75		38.44	1117		30.8331	983		35.4013	747		30.8331	827		30.8331	743		30.8331	591		30.8331	912		30.8331	867
35.4242	736.25		38.4652	1125		30.8526	1063		35.4242	709		30.8526	828		30.8526	715		30.8526	574		30.8526	842		30.8526	897
35.4471	709.9		38.4903	1183		30.872	1082		35.4471	677		30.872	860		30.872	702		30.872	633		30.872	888		30.872	889
35.47	708.35		38.5155	1111		30.8915	1054		35.47	702		30.8915	814		30.8915	828		30.8915	574		30.8915	880		30.8915	860
35.4929	640.15		38.5407	1118		30.911	1059		35.4929	706		30.911	782		30.911	725		30.911	523		30.911	940		30.911	829
35.5158	697.5		38.5659	1169		30.9304	1078		35.5158	755		30.9304	860		30.9304	758		30.9304	575		30.9304	905		30.9304	907
35.5387	666.5		38.5911	1150		30.9499	1018		35.5387	681		30.9499	895		30.9499	771		30.9499	564		30.9499	937		30.9499	845
35.5616	632.4		38.6163	1183		30.9694	1007		35.5616	703		30.9694	889		30.9694	738		30.9694	552		30.9694	957		30.9694	811
35.5845	697.5		38.6415	1094		30.9888	1056		35.5845	708		30.9888	865		30.9888	715		30.9888	574		30.9888	908		30.9888	913
35.6074	748.65		38.6667	1150		31.0083	1028		35.6074	729		31.0083	889		31.0083	739		31.0083	613		31.0083	899		31.0083	855
35.6303	719.2		38.6919	1163		31.0278	1047		35.6303	718		31.0278	874		31.0278	734		31.0278	557		31.0278	885		31.0278	894
35.6532	677.35		38.717	1097		31.0472	1076		35.6532	721		31.0472	799		31.0472	791		31.0472	567		31.0472	944		31.0472	882
35.6761	689.75		38.7422	1107		31.0667	977		35.6761	713		31.0667	828		31.0667	731		31.0667	608		31.0667	927		31.0667	857
35.699	713		38.7674	1080		31.0861	1026		35.699	745		31.0861	826		31.0861	754		31.0861	592		31.0861	906		31.0861	904
35.7219	750.2		38.7926	1121		31.1056	1017		35.7219	721		31.1056	858		31.1056	772		31.1056	603		31.1056	924		31.1056	854
35.7448	691.3		38.8178	1179		31.1251	1032		35.7448	742		31.1251	867		31.1251	718		31.1251	594		31.1251	908		31.1251	823
35.7677	706.8		38.843	1122		31.1445	1002		35.7677	705		31.1445	793		31.1445	752		31.1445	570		31.1445	834		31.1445	841
35.7906	726.95		38.8682	1124		31.164	1014		35.7906	730		31.164	866		31.164	761		31.164	547		31.164	914		31.164	877
35.8135	640.15		38.8934	1139		31.1835	972		35.8135	713		31.1835	839		31.1835	728		31.1835	592		31.1835	869		31.1835	793
35.8364	683.55		38.9185	1079		31.2029	1032		35.8364	691		31.2029	867		31.2029	731		31.2029	592		31.2029	944		31.2029	863
35.8593	672.7		38.9437	1147		31.2224	1018		35.8593	749		31.2224	847		31.2224	738		31.2224	576		31.2224	904		31.2224	797
35.8822	609.15		38.9689	1126		31.2419	992		35.8822	704		31.2419	829		31.2419	706		31.2419	602		31.2419	927		31.2419	846
35.9051	685.1		38.9941	1137		31.2613	1060		35.9051	728		31.2613	826		31.2613	728		31.2613	582		31.2613	903		31.2613	889
35.928	664.95		39.0193	1152		31.2808	1059		35.928	669		31.2808	797		31.2808	723		31.2808	610		31.2808	938		31.2808	856
35.9509	725.4		39.0445	1103		31.3002	1006		35.9509	635		31.3002	863		31.3002	736		31.3002	631		31.3002	914		31.3002	846
35.9738	686.65		39.0697	1129		31.3197	1035		35.9738	727		31.3197	869		31.3197	741		31.3197	591		31.3197	912		31.3197	874
35.9967	689.75		39.0949	1197		31.3392	1042		35.9967	731		31.3392	880		31.3392	700		31.3392	571		31.3392	909		31.3392	913
36.0196	723.85		39.1201	1122		31.3586	1033		36.0196	736		31.3586	840		31.3586	744		31.3586	605		31.3586	882		31.3586	838
36.0425	757.95		39.1452	1101		31.3781	1029		36.0425	710		31.3781	812		31.3781	774		31.3781	563		31.3781	887		31.3781	881
36.0654	695.95		39.1704	1133		31.3976	996		36.0654	696		31.3976	862		31.3976	785		31.3976	595		31.3976	921		31.3976	844
36.0883	720.75		39.1956	1090		31.417	1073		36.0883	692		31.417	812		31.417	679		31.417	578		31.417	875		31.417	819
36.1112	677.35		39.2208	1081		31.4365	1029		36.1112	735		31.4365	830		31.4365	736		31.4365	580		31.4365	927		31.4365	865
36.1341	714.55		39.246	1127		31.456	1043		36.1341	669		31.456	816		31.456	773		31.456	619		31.456	974		31.456	861
36.157	730.05		39.2712	1113		31.4754	956		36.157	697		31.4754	846		31.4754	734		31.4754	579		31.4754	899		31.4754	805
36.1799	677.35		39.2964	1099		31.4949	993		36.1799	729		31.4949	905		31.4949	652		31.4949	586		31.4949	869		31.4949	841
36.2028	714.55		39.3216	1065		31.5143	1062		36.2028	737		31.5143	800		31.5143	734		31.5143	583		31.5143	939		31.5143	887
36.2257	768.8		39.3467	1110		31.5338	985		36.2257	669		31.5338	848		31.5338	798		31.5338	574		31.5338	909		31.5338	853
36.2486	733.15		39.3719	1117		31.5533	1041		36.2486	693		31.5533	842		31.5533	689		31.5533	589		31.5533	915		31.5533	820
36.2715	748.65		39.3971	1125		31.5727	1029		36.2715	688		31.5727	909		31.5727	763		31.5727	589		31.5727	911		31.5727	867
36.2944	751.75		39.4223	1138		31.5922	1058		36.2944	693		31.5922	832		31.5922	717		31.5922	580		31.5922	908		31.5922	884
36.3173	713		39.4475	1172		31.6117	1023		36.3173	716		31.6117	866		31.6117	730		31.6117	573		31.6117	886		31.6117	891
36.3402	702.15		39.4727	1121		31.6311	1042		36.3402	685		31.6311	809		31.6311	799		31.6311	608		31.6311	874		31.6311	836
36.3631	723.85		39.4979	1120		31.6506	1033		36.3631	700		31.6506	825		31.6506	716		31.6506	613		31.6506	933		31.6506	883
36.386	725.4		39.5231	1118		31.6701	1046		36.386	667		31.6701	872		31.6701	772		31.6701	606		31.6701	925		31.6701	878
36.4089	692.85		39.5483	1109		31.6895	986		36.4089	717		31.6895	825		31.6895	715		31.6895	552		31.6895	959		31.6895	808
36.4318	709.9		39.5734	1111		31.709	1052		36.4318	695		31.709	826		31.709	726		31.709	554		31.709	886		31.709	887
36.4547	728.5		39.5986	1034		31.7284	1082		36.4547	718		31.7284	886		31.7284	750		31.7284	576		31.7284	943		31.7284	916
36.4776	709.9		39.6238	1108		31.7479	1003		36.4776	682		31.7479	823		31.7479	759		31.7479	623		31.7479	925		31.7479	816
36.5005	767.25		39.649	1104		31.7674	1076		36.5005	664		31.7674	876		31.7674	796		31.7674	602		31.7674	942		31.7674	850
36.5234	680.45		39.6742	1065		31.7868	1016		36.5234	767		31.7868	843		31.7868	701		31.7868	562		31.7868	888		31.7868	851
36.5463	674.25		39.6994	1081		31.8063	1013		36.5463	656		31.8063	898		31.8063	737		31.8063	563		31.8063	925		31.8063	846
36.5692	675.8		39.7246	1100		31.8258	971		36.5692	689		31.8258	796		31.8258	746		31.8258	563		31.8258	883		31.8258	830
36.5921	716.1		39.7498	1031		31.8452	959		36.5921	685		31.8452	801		31.8452	748		31.8452	576		31.8452	872		31.8452	800
36.615	719.2		39.7749	1050		31.8647	972		36.615	746		31.8647	839		31.8647	775		31.8647	570		31.8647	906		31.8647	876
36.6379	689.75		39.8001	1086		31.8842	986		36.6379	681		31.8842	819		31.8842	720		31.8842	541		31.8842	960		31.8842	873
36.6608	677.35		39.8253	1212		31.9036	1050		36.6608	751		31.9036	811		31.9036	697		31.9036	574		31.9036	921		31.9036	846
36.6837	669.6		39.8505	1082		31.9231	1032		36.6837	707		31.9231	848		31.9231	748		31.9231	569		31.9231	854		31.9231	807
36.7066	744		39.8757	1062		31.9425	986		36.7066	706		31.9425	855		31.9425	656		31.9425	614		31.9425	946		31.9425	842
36.7294	720.75		39.9009	1059		31.962	1019		36.7294	649		31.962	831		31.962	696		31.962	600		31.962	857		31.962	849
36.7523	677.35		39.9261	1058		31.9815	1030		36.7523	703		31.9815	813		31.9815	733		31.9815	588		31.9815	947		31.9815	887
36.7752	663.4		39.9513	1116		32.0009	950		36.7752	709		32.0009	866		32.0009	736		32.0009	591		32.0009	922		32.0009	804
36.7981	705.25		39.9765	1008		32.0204	1032		36.7981	689		32.0204	823		32.0204	776		32.0204	588		32.0204	869		32.0204	792
36.821	694.4		40.0016	1040		32.0399	1003		36.821	696		32.0399	831		32.0399	708		32.0399	560		32.0399	918		32.0399	838
36.8439	726.95		40.0268	1110		32.0593	1062		36.8439	691		32.0593	811		32.0593	714		32.0593	579		32.0593	881		32.0593	852
36.8668	720.75		40.052	1068		32.0788	958		36.8668	721		32.0788	795		32.0788	718		32.0788	597		32.0788	920		32.0788	835
36.8897	657.2		40.0772	1068		32.0983	1038		36.8897	735		32.0983	827		32.0983	749		32.0983	585		32.0983	867		32.0983	844
36.9126	709.9		40.1024	1101		32.1177	997		36.9126	691		32.1177	896		32.1177	769		32.1177	582		32.1177	901		32.1177	872
36.9355	657.2		40.1276	1088		32.1372	1030		36.9355	729		32.1372	834		32.1372	760		32.1372	568		32.1372	882		32.1372	881
36.9584	675.8		40.1528	1124		32.1566	972		36.9584	667		32.1566	815		32.1566	703		32.1566	569		32.1566	913		32.1566	844
36.9813	640.15		40.178	1146		32.1761	997		36.9813	740		32.1761	855		32.1761	720		32.1761	582		32.1761	870		32.1761	844
37.0042	734.7		40.2031	1093		32.1956	1031		37.0042	741		32.1956	836		32.1956	748		32.1956	558		32.1956	933		32.1956	863
37.0271	694.4		40.2283	1073		32.215	1019		37.0271	688		32.215	844		32.215	758		32.215	584		32.215	917		32.215	858
37.05	660.3		40.2535	1108		32.2345	936		37.05	708		32.2345	798		32.2345	722		32.2345	606		32.2345	944		32.2345	834
37.0729	663.4		40.2787	1040		32.254	1055		37.0729	668		32.254	849		32.254	749		32.254	602		32.254	920		32.254	859
37.0958	647.9		40.3039	1078		32.2734	1004		37.0958	688		32.2734	815		32.2734	748		32.2734	566		32.2734	927		32.2734	866
37.1187	709.9		40.3291	1074		32.2929	975		37.1187	695		32.2929	848		32.2929	761		32.2929	609		32.2929	921		32.2929	872
37.1416	689.75		40.3543	1011		32.3124	1023		37.1416	689		32.3124	836		32.3124	737		32.3124	579		32.3124	866		32.3124	813
37.1645	751.75		40.3795	1063		32.3318	1031		37.1645	768		32.3318	830		32.3318	731		32.3318	568		32.3318	945		32.3318	801
37.1874	686.65		40.4047	1037		32.3513	1001		37.1874	716		32.3513	810		32.3513	733		32.3513	558		32.3513	874		32.3513	843
37.2103	666.5		40.4298	1085		32.3707	947		37.2103	704		32.3707	797		32.3707	655		32.3707	584		32.3707	958		32.3707	829
37.2332	699.05		40.455	1060		32.3902	979		37.2332	711		32.3902	794		32.3902	696		32.3902	557		32.3902	858		32.3902	844
37.2561	734.7		40.4802	1085		32.4097	981		37.2561	733		32.4097	829		32.4097	740		32.4097	619		32.4097	883		32.4097	910
37.279	635.5		40.5054	1087		32.4291	996		37.279	695		32.4291	829		32.4291	776		32.4291	603		32.4291	958		32.4291	857
37.3019	722.3		40.5306	991		32.4486	992		37.3019	699		32.4486	779		32.4486	760		32.4486	618		32.4486	912		32.4486	837
37.3248	691.3		40.5558	1027		32.4681	968		37.3248	688		32.4681	839		32.4681	746		32.4681	577		32.4681	882		32.4681	817
37.3477	674.25		40.581	1053		32.4875	1013		37.3477	686		32.4875	821		32.4875	756		32.4875	592		32.4875	907		32.4875	814
37.3706	668.05		40.6062	1033		32.507	997		37.3706	700		32.507	803		32.507	757		32.507	605		32.507	903		32.507	838
37.3935	719.2		40.6313	1048		32.5265	1002		37.3935	715		32.5265	852		32.5265	773		32.5265	550		32.5265	946		32.5265	865
37.4164	705.25		40.6565	1106		32.5459	1008		37.4164	717		32.5459	799		32.5459	756		32.5459	537		32.5459	944		32.5459	868
37.4393	624.65		40.6817	1070		32.5654	1032		37.4393	701		32.5654	836		32.5654	750		32.5654	582		32.5654	894		32.5654	813
37.4622	678.9		40.7069	1084		32.5848	986		37.4622	625		32.5848	828		32.5848	778		32.5848	568		32.5848	902		32.5848	809
37.4851	691.3		40.7321	1033		32.6043	1031		37.4851	699		32.6043	805		32.6043	792		32.6043	584		32.6043	892		32.6043	866
37.508	668.05		40.7573	1069		32.6238	1010		37.508	717		32.6238	843		32.6238	772		32.6238	580		32.6238	930		32.6238	909
37.5309	685.1		40.7825	982		32.6432	1057		37.5309	737		32.6432	841		32.6432	776		32.6432	556		32.6432	884		32.6432	864
37.5538	706.8		40.8077	1030		32.6627	1006		37.5538	722		32.6627	845		32.6627	709		32.6627	580		32.6627	881		32.6627	877
37.5767	730.05		40.8329	1064		32.6822	1001		37.5767	722		32.6822	803		32.6822	748		32.6822	584		32.6822	880		32.6822	910
37.5996	708.35		40.858	1003		32.7016	1050		37.5996	699		32.7016	813		32.7016	725		32.7016	609		32.7016	931		32.7016	862
37.6225	674.25		40.8832	1043		32.7211	981		37.6225	720		32.7211	818		32.7211	734		32.7211	561		32.7211	885		32.7211	873
37.6454	694.4		40.9084	1060		32.7406	1030		37.6454	705		32.7406	828		32.7406	732		32.7406	636		32.7406	942		32.7406	870
37.6683	725.4		40.9336	1020		32.76	996		37.6683	687		32.76	876		32.76	759		32.76	551		32.76	932		32.76	831
37.6912	630.85		40.9588	980		32.7795	1026		37.6912	704		32.7795	829		32.7795	738		32.7795	602		32.7795	942		32.7795	849
37.7141	664.95		40.984	1037		32.7989	1001		37.7141	708		32.7989	835		32.7989	720		32.7989	632		32.7989	892		32.7989	819
37.737	714.55		41.0092	992		32.8184	972		37.737	709		32.8184	837		32.8184	770		32.8184	588		32.8184	916		32.8184	888
37.7599	647.9		41.0344	996		32.8379	970		37.7599	724		32.8379	832		32.8379	674		32.8379	578		32.8379	878		32.8379	836
37.7828	705.25		41.0595	983		32.8573	998		37.7828	689		32.8573	830		32.8573	736		32.8573	594		32.8573	912		32.8573	852
37.8057	695.95		41.0847	984		32.8768	976		37.8057	689		32.8768	864		32.8768	714		32.8768	592		32.8768	899		32.8768	856
37.8286	660.3		41.1099	1008		32.8963	1015		37.8286	698		32.8963	844		32.8963	737		32.8963	601		32.8963	953		32.8963	842
37.8515	699.05		41.1351	956		32.9157	1009		37.8515	702		32.9157	841		32.9157	760		32.9157	613		32.9157	921		32.9157	810
37.8744	675.8		41.1603	966		32.9352	1010		37.8744	654		32.9352	858		32.9352	716		32.9352	600		32.9352	959		32.9352	858
37.8973	700.6		41.1855	971		32.9547	963		37.8973	683		32.9547	816		32.9547	685		32.9547	596		32.9547	920		32.9547	784
37.9202	694.4		41.2107	1034		32.9741	959		37.9202	731		32.9741	852		32.9741	723		32.9741	610		32.9741	891		32.9741	847
37.9431	720.75		41.2359	1073		32.9936	955		37.9431	708		32.9936	812		32.9936	753		32.9936	606		32.9936	919		32.9936	828
37.966	652.55		41.2611	1001		33.013	1040		37.966	676		33.013	861		33.013	753		33.013	593		33.013	905		33.013	886
37.9889	647.9		41.2862	1007		33.0325	977		37.9889	752		33.0325	765		33.0325	722		33.0325	580		33.0325	840		33.0325	845
38.0118	714.55		41.3114	998		33.052	1005		38.0118	696		33.052	840		33.052	732		33.052	603		33.052	900		33.052	821
38.0347	666.5		41.3366	1059		33.0714	1038		38.0347	698		33.0714	766		33.0714	729		33.0714	569		33.0714	977		33.0714	883
38.0576	682		41.3618	1029		33.0909	992		38.0576	686		33.0909	803		33.0909	773		33.0909	597		33.0909	894		33.0909	882
38.0805	740.9		41.387	988		33.1104	972		38.0805	669		33.1104	837		33.1104	797		33.1104	561		33.1104	944		33.1104	841
38.1034	688.2		41.4122	957		33.1298	1039		38.1034	678		33.1298	815		33.1298	735		33.1298	551		33.1298	877		33.1298	838
38.1262	666.5		41.4374	1033		33.1493	1003		38.1262	667		33.1493	885		33.1493	713		33.1493	611		33.1493	859		33.1493	823
38.1491	685.1		41.4626	987		33.1688	1023		38.1491	704		33.1688	828		33.1688	748		33.1688	601		33.1688	945		33.1688	803
38.172	674.25		41.4877	1008		33.1882	990		38.172	699		33.1882	853		33.1882	793		33.1882	561		33.1882	872		33.1882	869
38.1949	678.9		41.5129	1030		33.2077	986		38.1949	714		33.2077	864		33.2077	827		33.2077	618		33.2077	870		33.2077	837
38.2178	646.35		41.5381	988		33.2271	1015		38.2178	680		33.2271	827		33.2271	741		33.2271	616		33.2271	892		33.2271	865
38.2407	699.05		41.5633	1027		33.2466	1044		38.2407	669		33.2466	819		33.2466	757		33.2466	567		33.2466	913		33.2466	843
38.2636	658.75		41.5885	931		33.2661	977		38.2636	671		33.2661	845		33.2661	713		33.2661	567		33.2661	915		33.2661	840
38.2865	678.9		41.6137	1028		33.2855	1011		38.2865	742		33.2855	848		33.2855	749		33.2855	594		33.2855	908		33.2855	861
38.3094	652.55		41.6389	982		33.305	1001		38.3094	697		33.305	861		33.305	784		33.305	584		33.305	925		33.305	848
38.3323	686.65		41.6641	1017		33.3245	1018		38.3323	696		33.3245	864		33.3245	751		33.3245	604		33.3245	915		33.3245	834
38.3552	677.35		41.6893	997		33.3439	1004		38.3552	653		33.3439	787		33.3439	750		33.3439	579		33.3439	870		33.3439	848
38.3781	668.05		41.7144	960		33.3634	997		38.3781	682		33.3634	881		33.3634	735		33.3634	585		33.3634	934		33.3634	859
38.401	649.45		41.7396	947		33.3829	1014		38.401	720		33.3829	874		33.3829	754		33.3829	598		33.3829	934		33.3829	854
38.4239	646.35		41.7648	980		33.4023	1028		38.4239	717		33.4023	801		33.4023	739		33.4023	647		33.4023	945		33.4023	872
38.4468	686.65		41.79	999		33.4218	1026		38.4468	740		33.4218	822		33.4218	715		33.4218	607		33.4218	939		33.4218	863
38.4697	640.15		41.8152	962		33.4412	981		38.4697	680		33.4412	830		33.4412	758		33.4412	616		33.4412	956		33.4412	852
38.4926	702.15		41.8404	971		33.4607	970		38.4926	694		33.4607	852		33.4607	700		33.4607	600		33.4607	995		33.4607	801
38.5155	691.3		41.8656	974		33.4802	930		38.5155	739		33.4802	834		33.4802	700		33.4802	626		33.4802	850		33.4802	807
38.5384	657.2		41.8908	971		33.4996	956		38.5384	631		33.4996	836		33.4996	768		33.4996	559		33.4996	925		33.4996	810
38.5613	663.4		41.9159	968		33.5191	989		38.5613	676		33.5191	880		33.5191	772		33.5191	600		33.5191	897		33.5191	868
38.5842	714.55		41.9411	932		33.5386	1038		38.5842	710		33.5386	845		33.5386	745		33.5386	593		33.5386	879		33.5386	903
38.6071	691.3		41.9663	938		33.558	1015		38.6071	662		33.558	870		33.558	795		33.558	572		33.558	850		33.558	867
38.63	682		41.9915	947		33.5775	989		38.63	698		33.5775	857		33.5775	757		33.5775	582		33.5775	896		33.5775	791
38.6529	680.45		42.0167	965		33.597	1000		38.6529	674		33.597	854		33.597	774		33.597	589		33.597	900		33.597	855
38.6758	709.9		42.0419	942		33.6164	1011		38.6758	659		33.6164	855		33.6164	708		33.6164	573		33.6164	891		33.6164	866
38.6987	683.55		42.0671	907		33.6359	990		38.6987	703		33.6359	829		33.6359	771		33.6359	575		33.6359	960		33.6359	872
38.7216	697.5		42.0923	921		33.6553	961		38.7216	717		33.6553	815		33.6553	743		33.6553	577		33.6553	927		33.6553	893
38.7445	677.35		42.1175	967		33.6748	981		38.7445	695		33.6748	814		33.6748	711		33.6748	581		33.6748	943		33.6748	794
38.7674	647.9		42.1426	999		33.6943	983		38.7674	692		33.6943	807		33.6943	735		33.6943	565		33.6943	935		33.6943	863
38.7903	658.75		42.1678	951		33.7137	1045		38.7903	687		33.7137	830		33.7137	718		33.7137	642		33.7137	887		33.7137	784
38.8132	694.4		42.193	981		33.7332	1011		38.8132	670		33.7332	835		33.7332	707		33.7332	573		33.7332	862		33.7332	854
38.8361	675.8		42.2182	930		33.7527	988		38.8361	678		33.7527	882		33.7527	778		33.7527	609		33.7527	889		33.7527	835
38.859	708.35		42.2434	994		33.7721	1004		38.859	666		33.7721	873		33.7721	745		33.7721	603		33.7721	969		33.7721	853
38.8819	675.8		42.2686	988		33.7916	985		38.8819	692		33.7916	826		33.7916	739		33.7916	629		33.7916	955		33.7916	864
38.9048	678.9		42.2938	921		33.8111	974		38.9048	673		33.8111	846		33.8111	722		33.8111	598		33.8111	870		33.8111	883
38.9277	688.2		42.319	1015		33.8305	1041		38.9277	685		33.8305	844		33.8305	726		33.8305	615		33.8305	851		33.8305	876
38.9506	637.05		42.3441	977		33.85	990		38.9506	646		33.85	836		33.85	768		33.85	585		33.85	867		33.85	852
38.9735	663.4		42.3693	925		33.8694	984		38.9735	644		33.8694	837		33.8694	701		33.8694	555		33.8694	903		33.8694	829
38.9964	717.65		42.3945	965		33.8889	1034		38.9964	656		33.8889	850		33.8889	745		33.8889	604		33.8889	900		33.8889	829
39.0193	680.45		42.4197	912		33.9084	990		39.0193	681		33.9084	902		33.9084	761		33.9084	565		33.9084	929		33.9084	822
39.0422	678.9		42.4449	946		33.9278	995		39.0422	647		33.9278	865		33.9278	742		33.9278	580		33.9278	926		33.9278	836
39.0651	713		42.4701	876		33.9473	998		39.0651	671		33.9473	846		33.9473	710		33.9473	530		33.9473	907		33.9473	899
39.088	678.9		42.4953	979		33.9668	978		39.088	677		33.9668	804		33.9668	767		33.9668	592		33.9668	883		33.9668	843
39.1109	692.85		42.5205	882		33.9862	970		39.1109	695		33.9862	777		33.9862	701		33.9862	594		33.9862	934		33.9862	845
39.1338	705.25		42.5457	920		34.0057	1002		39.1338	684		34.0057	835		34.0057	755		34.0057	639		34.0057	925		34.0057	847
39.1567	682		42.5708	888		34.0252	987		39.1567	657		34.0252	841		34.0252	734		34.0252	621		34.0252	974		34.0252	811
39.1796	675.8		42.596	912		34.0446	1023		39.1796	689		34.0446	860		34.0446	770		34.0446	585		34.0446	908		34.0446	867
39.2025	689.75		42.6212	939		34.0641	984		39.2025	643		34.0641	828		34.0641	756		34.0641	598		34.0641	891		34.0641	869
39.2254	680.45		42.6464	868		34.0835	937		39.2254	696		34.0835	865		34.0835	766		34.0835	616		34.0835	888		34.0835	884
39.2483	689.75		42.6716	941		34.103	988		39.2483	664		34.103	852		34.103	747		34.103	613		34.103	930		34.103	824
39.2712	658.75		42.6968	966		34.1225	1012		39.2712	658		34.1225	828		34.1225	760		34.1225	608		34.1225	1001		34.1225	910
39.2941	651		42.722	959		34.1419	960		39.2941	680		34.1419	791		34.1419	763		34.1419	623		34.1419	922		34.1419	886
39.317	731.6		42.7472	916		34.1614	980		39.317	684		34.1614	816		34.1614	731		34.1614	649		34.1614	870		34.1614	804
39.3399	700.6		42.7723	905		34.1809	984		39.3399	669		34.1809	861		34.1809	787		34.1809	585		34.1809	950		34.1809	878
39.3628	717.65		42.7975	903		34.2003	1016		39.3628	691		34.2003	937		34.2003	725		34.2003	592		34.2003	925		34.2003	850
39.3857	697.5		42.8227	939		34.2198	985		39.3857	679		34.2198	825		34.2198	743		34.2198	637		34.2198	912		34.2198	851
39.4086	677.35		42.8479	926		34.2393	972		39.4086	655		34.2393	858		34.2393	724		34.2393	570		34.2393	941		34.2393	853
39.4315	699.05		42.8731	885		34.2587	999		39.4315	694		34.2587	863		34.2587	738		34.2587	579		34.2587	857		34.2587	873
39.4544	691.3		42.8983	916		34.2782	1015		39.4544	686		34.2782	802		34.2782	721		34.2782	579		34.2782	961		34.2782	859
39.4773	719.2		42.9235	929		34.2976	1014		39.4773	712		34.2976	873		34.2976	717		34.2976	583		34.2976	934		34.2976	825
39.5002	692.85		42.9487	973		34.3171	957		39.5002	641		34.3171	852		34.3171	735		34.3171	615		34.3171	905		34.3171	796
39.5231	726.95		42.9739	927		34.3366	981		39.5231	688		34.3366	900		34.3366	764		34.3366	594		34.3366	959		34.3366	758
39.546	708.35		42.999	891		34.356	932		39.546	728		34.356	842		34.356	792		34.356	585		34.356	902		34.356	808
39.5688	668.05		43.0242	913		34.3755	1005		39.5688	648		34.3755	836		34.3755	748		34.3755	618		34.3755	970		34.3755	835
39.5917	646.35		43.0494	876		34.395	986		39.5917	655		34.395	802		34.395	789		34.395	619		34.395	953		34.395	802
39.6146	633.95		43.0746	813		34.4144	1015		39.6146	650		34.4144	842		34.4144	778		34.4144	572		34.4144	890		34.4144	870
39.6375	683.55		43.0998	882		34.4339	977		39.6375	634		34.4339	841		34.4339	681		34.4339	592		34.4339	905		34.4339	838
39.6604	713		43.125	920		34.4534	941		39.6604	649		34.4534	859		34.4534	696		34.4534	585		34.4534	906		34.4534	820
39.6833	661.85		43.1502	923		34.4728	968		39.6833	647		34.4728	862		34.4728	766		34.4728	600		34.4728	920		34.4728	873
39.7062	672.7		43.1754	948		34.4923	935		39.7062	663		34.4923	832		34.4923	768		34.4923	630		34.4923	929		34.4923	801
39.7291	703.7		43.2005	904		34.5117	937		39.7291	703		34.5117	845		34.5117	760		34.5117	634		34.5117	921		34.5117	871
39.752	680.45		43.2257	870		34.5312	997		39.752	699		34.5312	813		34.5312	801		34.5312	604		34.5312	941		34.5312	805
39.7749	705.25		43.2509	903		34.5507	1034		39.7749	672		34.5507	851		34.5507	789		34.5507	617		34.5507	890		34.5507	867
39.7978	664.95		43.2761	897		34.5701	1022		39.7978	646		34.5701	844		34.5701	766		34.5701	638		34.5701	947		34.5701	808
39.8207	691.3		43.3013	922		34.5896	937		39.8207	676		34.5896	813		34.5896	789		34.5896	610		34.5896	931		34.5896	878
39.8436	637.05		43.3265	919		34.6091	982		39.8436	660		34.6091	828		34.6091	732		34.6091	534		34.6091	900		34.6091	843
39.8665	672.7		43.3517	921		34.6285	950		39.8665	668		34.6285	787		34.6285	763		34.6285	594		34.6285	907		34.6285	877
39.8894	635.5		43.3769	903		34.648	990		39.8894	658		34.648	845		34.648	713		34.648	603		34.648	921		34.648	851
39.9123	677.35		43.4021	901		34.6675	967		39.9123	662		34.6675	849		34.6675	806		34.6675	655		34.6675	845		34.6675	816
39.9352	643.25		43.4272	923		34.6869	990		39.9352	652		34.6869	868		34.6869	805		34.6869	601		34.6869	896		34.6869	870
39.9581	730.05		43.4524	894		34.7064	999		39.9581	702		34.7064	797		34.7064	788		34.7064	580		34.7064	920		34.7064	866
39.981	621.55		43.4776	922		34.7258	970		39.981	636		34.7258	849		34.7258	783		34.7258	616		34.7258	919		34.7258	856
40.0039	689.75		43.5028	842		34.7453	1038		40.0039	657		34.7453	845		34.7453	797		34.7453	575		34.7453	899		34.7453	849
40.0268	637.05		43.528	968		34.7648	977		40.0268	729		34.7648	887		34.7648	736		34.7648	633		34.7648	868		34.7648	827
40.0497	713		43.5532	919		34.7842	1059		40.0497	623		34.7842	855		34.7842	767		34.7842	598		34.7842	922		34.7842	814
40.0726	630.85		43.5784	898		34.8037	954		40.0726	648		34.8037	855		34.8037	709		34.8037	597		34.8037	892		34.8037	834
40.0955	654.1		43.6036	883		34.8232	1003		40.0955	653		34.8232	856		34.8232	731		34.8232	592		34.8232	938		34.8232	842
40.1184	683.55		43.6287	880		34.8426	967		40.1184	690		34.8426	816		34.8426	705		34.8426	631		34.8426	913		34.8426	814
40.1413	685.1		43.6539	897		34.8621	1000		40.1413	620		34.8621	855		34.8621	759		34.8621	604		34.8621	913		34.8621	848
40.1642	694.4		43.6791	896		34.8816	896		40.1642	658		34.8816	860		34.8816	766		34.8816	556		34.8816	935		34.8816	830
40.1871	703.7		43.7043	833		34.901	952		40.1871	594		34.901	821		34.901	795		34.901	614		34.901	929		34.901	830
40.21	661.85		43.7295	825		34.9205	971		40.21	649		34.9205	848		34.9205	781		34.9205	602		34.9205	931		34.9205	853
40.2329	733.15		43.7547	852		34.9399	1011		40.2329	623		34.9399	831		34.9399	750		34.9399	630		34.9399	947		34.9399	850
40.2558	661.85		43.7799	893		34.9594	996		40.2558	633		34.9594	888		34.9594	705		34.9594	613		34.9594	918		34.9594	850
40.2787	655.65		43.8051	843		34.9789	985		40.2787	643		34.9789	817		34.9789	748		34.9789	584		34.9789	922		34.9789	855
40.3016	711.45		43.8303	871		34.9983	966		40.3016	663		34.9983	815		34.9983	722		34.9983	583		34.9983	898		34.9983	862
40.3245	725.4		43.8554	941		35.0178	990		40.3245	657		35.0178	868		35.0178	760		35.0178	571		35.0178	922		35.0178	876
40.3474	649.45		43.8806	843		35.0373	948		40.3474	622		35.0373	856		35.0373	744		35.0373	569		35.0373	936		35.0373	774
40.3703	685.1		43.9058	906		35.0567	979		40.3703	666		35.0567	851		35.0567	777		35.0567	612		35.0567	887		35.0567	847
40.3932	695.95		43.931	868		35.0762	1002		40.3932	652		35.0762	792		35.0762	734		35.0762	593		35.0762	957		35.0762	856
40.4161	682		43.9562	891		35.0957	960		40.4161	670		35.0957	829		35.0957	756		35.0957	587		35.0957	932		35.0957	894
40.439	599.85		43.9814	864		35.1151	1031		40.439	640		35.1151	866		35.1151	780		35.1151	627		35.1151	946		35.1151	841
40.4619	691.3		44.0066	854		35.1346	986		40.4619	678		35.1346	814		35.1346	735		35.1346	587		35.1346	942		35.1346	847
40.4848	689.75		44.0318	879		35.154	1002		40.4848	650		35.154	819		35.154	755		35.154	605		35.154	886		35.154	819
40.5077	706.8		44.0569	823		35.1735	1052		40.5077	675		35.1735	796		35.1735	759		35.1735	610		35.1735	916		35.1735	915
40.5306	599.85		44.0821	870		35.193	972		40.5306	678		35.193	845		35.193	787		35.193	584		35.193	886		35.193	857
40.5535	663.4		44.1073	798		35.2124	1017		40.5535	634		35.2124	827		35.2124	789		35.2124	591		35.2124	927		35.2124	860
40.5764	683.55		44.1325	844		35.2319	997		40.5764	641		35.2319	825		35.2319	773		35.2319	616		35.2319	927		35.2319	854
40.5993	664.95		44.1577	869		35.2514	990		40.5993	650		35.2514	826		35.2514	740		35.2514	638		35.2514	921		35.2514	821
40.6222	750.2		44.1829	854		35.2708	968		40.6222	714		35.2708	800		35.2708	716		35.2708	581		35.2708	973		35.2708	897
40.6451	695.95		44.2081	872		35.2903	1000		40.6451	596		35.2903	806		35.2903	758		35.2903	597		35.2903	901		35.2903	873
40.668	691.3		44.2333	856		35.3098	1044		40.668	614		35.3098	825		35.3098	760		35.3098	613		35.3098	928		35.3098	862
40.6909	699.05		44.2585	880		35.3292	956		40.6909	648		35.3292	802		35.3292	781		35.3292	622		35.3292	905		35.3292	815
40.7138	658.75		44.2836	892		35.3487	966		40.7138	650		35.3487	829		35.3487	758		35.3487	558		35.3487	896		35.3487	849
40.7367	641.7		44.3088	889		35.3681	981		40.7367	608		35.3681	832		35.3681	798		35.3681	625		35.3681	888		35.3681	848
40.7596	664.95		44.334	885		35.3876	958		40.7596	619		35.3876	887		35.3876	803		35.3876	589		35.3876	950		35.3876	831
40.7825	620		44.3592	867		35.4071	995		40.7825	612		35.4071	849		35.4071	784		35.4071	606		35.4071	911		35.4071	844
40.8054	644.8		44.3844	871		35.4265	1049		40.8054	646		35.4265	816		35.4265	786		35.4265	613		35.4265	915		35.4265	824
40.8283	651		44.4096	881		35.446	963		40.8283	620		35.446	814		35.446	783		35.446	634		35.446	906		35.446	865
40.8512	686.65		44.4348	875		35.4655	984		40.8512	604		35.4655	848		35.4655	802		35.4655	603		35.4655	898		35.4655	798
40.8741	686.65		44.46	844		35.4849	914		40.8741	655		35.4849	880		35.4849	748		35.4849	623		35.4849	947		35.4849	793
40.897	654.1		44.4851	838		35.5044	1016		40.897	611		35.5044	819		35.5044	820		35.5044	584		35.5044	867		35.5044	835
40.9199	711.45		44.5103	841		35.5239	982		40.9199	623		35.5239	815		35.5239	761		35.5239	645		35.5239	872		35.5239	865
40.9428	658.75		44.5355	854		35.5433	966		40.9428	624		35.5433	822		35.5433	778		35.5433	630		35.5433	930		35.5433	831
40.9657	686.65		44.5607	858		35.5628	971		40.9657	587		35.5628	851		35.5628	745		35.5628	621		35.5628	956		35.5628	847
40.9886	740.9		44.5859	851		35.5822	930		40.9886	615		35.5822	834		35.5822	772		35.5822	611		35.5822	915		35.5822	907
41.0115	694.4		44.6111	871		35.6017	925		41.0115	606		35.6017	853		35.6017	745		35.6017	608		35.6017	930		35.6017	829
41.0344	699.05		44.6363	838		35.6212	994		41.0344	678		35.6212	818		35.6212	718		35.6212	657		35.6212	909		35.6212	854
41.0573	632.4		44.6615	843		35.6406	919		41.0573	633		35.6406	846		35.6406	755		35.6406	595		35.6406	1016		35.6406	802
41.0802	671.15		44.6867	846		35.6601	939		41.0802	604		35.6601	854		35.6601	754		35.6601	616		35.6601	951		35.6601	892
41.1031	661.85		44.7118	860		35.6796	1023		41.1031	665		35.6796	856		35.6796	734		35.6796	602		35.6796	959		35.6796	809
41.126	663.4		44.737	814		35.699	952		41.126	594		35.699	834		35.699	787		35.699	604		35.699	907		35.699	907
41.1488	779.65		44.7622	900		35.7185	967		41.1488	612		35.7185	798		35.7185	755		35.7185	584		35.7185	950		35.7185	834
41.1717	716.1		44.7874	816		35.738	977		41.1717	608		35.738	814		35.738	736		35.738	540		35.738	941		35.738	824
41.1946	652.55		44.8126	792		35.7574	950		41.1946	585		35.7574	862		35.7574	771		35.7574	630		35.7574	928		35.7574	872
41.2175	620		44.8378	826		35.7769	951		41.2175	631		35.7769	772		35.7769	758		35.7769	612		35.7769	965		35.7769	864
41.2404	615.35		44.863	860		35.7963	962		41.2404	664		35.7963	800		35.7963	757		35.7963	586		35.7963	960		35.7963	817
41.2633	649.45		44.8882	890		35.8158	982		41.2633	635		35.8158	804		35.8158	739		35.8158	612		35.8158	878		35.8158	801
41.2862	677.35		44.9133	862		35.8353	1009		41.2862	557		35.8353	837		35.8353	756		35.8353	605		35.8353	913		35.8353	787
41.3091	672.7		44.9385	819		35.8547	978		41.3091	646		35.8547	848		35.8547	763		35.8547	594		35.8547	905		35.8547	854
41.332	649.45		44.9637	798		35.8742	1010		41.332	660		35.8742	858		35.8742	742		35.8742	653		35.8742	961		35.8742	817
41.3549	726.95		44.9889	832		35.8937	945		41.3549	612		35.8937	844		35.8937	737		35.8937	557		35.8937	926		35.8937	866
41.3778	700.6		45.0141	808		35.9131	989		41.3778	625		35.9131	783		35.9131	757		35.9131	626		35.9131	952		35.9131	922
41.4007	680.45		45.0393	809		35.9326	963		41.4007	613		35.9326	857		35.9326	773		35.9326	647		35.9326	940		35.9326	836
41.4236	726.95		45.0645	822		35.9521	963		41.4236	612		35.9521	831		35.9521	752		35.9521	651		35.9521	922		35.9521	853
41.4465	661.85		45.0897	854		35.9715	943		41.4465	593		35.9715	870		35.9715	779		35.9715	652		35.9715	979		35.9715	841
41.4694	663.4		45.1149	812		35.991	983		41.4694	602		35.991	810		35.991	758		35.991	652		35.991	964		35.991	873
41.4923	626.2		45.14	804		36.0104	1020		41.4923	590		36.0104	813		36.0104	774		36.0104	616		36.0104	881		36.0104	864
41.5152	695.95		45.1652	787		36.0299	909		41.5152	672		36.0299	797		36.0299	696		36.0299	627		36.0299	935		36.0299	874
41.5381	664.95		45.1904	797		36.0494	963		41.5381	577		36.0494	851		36.0494	746		36.0494	565		36.0494	938		36.0494	875
41.561	666.5		45.2156	808		36.0688	962		41.561	594		36.0688	788		36.0688	795		36.0688	609		36.0688	975		36.0688	909
41.5839	700.6		45.2408	826		36.0883	987		41.5839	583		36.0883	831		36.0883	759		36.0883	640		36.0883	905		36.0883	860
41.6068	629.3		45.266	786		36.1078	986		41.6068	619		36.1078	857		36.1078	759		36.1078	597		36.1078	922		36.1078	865
41.6297	689.75		45.2912	834		36.1272	955		41.6297	607		36.1272	794		36.1272	780		36.1272	619		36.1272	896		36.1272	816
41.6526	699.05		45.3164	756		36.1467	1029		41.6526	599		36.1467	815		36.1467	787		36.1467	615		36.1467	926		36.1467	862
41.6755	651		45.3415	841		36.1662	962		41.6755	584		36.1662	849		36.1662	758		36.1662	609		36.1662	910		36.1662	841
41.6984	711.45		45.3667	823		36.1856	968		41.6984	615		36.1856	812		36.1856	764		36.1856	628		36.1856	868		36.1856	921
41.7213	601.4		45.3919	868		36.2051	935		41.7213	619		36.2051	852		36.2051	754		36.2051	627		36.2051	916		36.2051	840
41.7442	652.55		45.4171	847		36.2245	971		41.7442	592		36.2245	855		36.2245	757		36.2245	636		36.2245	945		36.2245	851
41.7671	641.7		45.4423	825		36.244	969		41.7671	600		36.244	837		36.244	792		36.244	577		36.244	936		36.244	830
41.79	682		45.4675	849		36.2635	944		41.79	631		36.2635	767		36.2635	774		36.2635	647		36.2635	940		36.2635	818
41.8129	699.05		45.4927	846		36.2829	963		41.8129	576		36.2829	864		36.2829	762		36.2829	608		36.2829	901		36.2829	847
41.8358	697.5		45.5179	877		36.3024	968		41.8358	612		36.3024	796		36.3024	802		36.3024	619		36.3024	919		36.3024	855
41.8587	689.75		45.5431	826		36.3219	974		41.8587	595		36.3219	837		36.3219	746		36.3219	621		36.3219	893		36.3219	851
41.8816	695.95		45.5682	806		36.3413	919		41.8816	589		36.3413	889		36.3413	744		36.3413	608		36.3413	929		36.3413	870
41.9045	672.7		45.5934	863		36.3608	947		41.9045	614		36.3608	839		36.3608	808		36.3608	636		36.3608	941		36.3608	852
41.9274	703.7		45.6186	786		36.3803	955		41.9274	614		36.3803	868		36.3803	779		36.3803	625		36.3803	927		36.3803	834
41.9503	686.65		45.6438	809		36.3997	994		41.9503	576		36.3997	819		36.3997	778		36.3997	651		36.3997	942		36.3997	840
41.9732	612.25		45.669	816		36.4192	954		41.9732	624		36.4192	797		36.4192	786		36.4192	574		36.4192	914		36.4192	848
41.9961	703.7		45.6942	817		36.4386	981		41.9961	578		36.4386	832		36.4386	779		36.4386	642		36.4386	929		36.4386	851
42.019	694.4		45.7194	849		36.4581	993		42.019	583		36.4581	788		36.4581	763		36.4581	609		36.4581	940		36.4581	844
42.0419	661.85		45.7446	846		36.4776	1063		42.0419	559		36.4776	828		36.4776	788		36.4776	634		36.4776	896		36.4776	854
42.0648	691.3		45.7697	806		36.497	947		42.0648	589		36.497	811		36.497	756		36.497	617		36.497	964		36.497	812
42.0877	686.65		45.7949	820		36.5165	959		42.0877	608		36.5165	847		36.5165	728		36.5165	609		36.5165	984		36.5165	839
42.1106	590.55		45.8201	776		36.536	984		42.1106	583		36.536	808		36.536	761		36.536	652		36.536	941		36.536	889
42.1335	663.4		45.8453	815		36.5554	1036		42.1335	577		36.5554	807		36.5554	720		36.5554	619		36.5554	899		36.5554	867
42.1564	708.35		45.8705	887		36.5749	970		42.1564	589		36.5749	809		36.5749	767		36.5749	594		36.5749	887		36.5749	789
42.1793	674.25		45.8957	805		36.5944	954		42.1793	626		36.5944	843		36.5944	720		36.5944	619		36.5944	861		36.5944	809
42.2022	613.8		45.9209	808		36.6138	1001		42.2022	540		36.6138	875		36.6138	737		36.6138	623		36.6138	941		36.6138	836
42.2251	716.1		45.9461	837		36.6333	986		42.2251	587		36.6333	821		36.6333	757		36.6333	612		36.6333	953		36.6333	862
42.248	688.2		45.9713	769		36.6527	947		42.248	593		36.6527	805		36.6527	765		36.6527	633		36.6527	917		36.6527	817
42.2709	661.85		45.9964	778		36.6722	924		42.2709	552		36.6722	851		36.6722	756		36.6722	583		36.6722	953		36.6722	900
42.2938	641.7		46.0216	833		36.6917	1000		42.2938	617		36.6917	829		36.6917	770		36.6917	599		36.6917	905		36.6917	828
42.3167	657.2		46.0468	781		36.7111	972		42.3167	553		36.7111	785		36.7111	716		36.7111	633		36.7111	936		36.7111	858
42.3396	671.15		46.072	815		36.7306	950		42.3396	591		36.7306	811		36.7306	772		36.7306	609		36.7306	971		36.7306	860
42.3625	711.45		46.0972	789		36.7501	938		42.3625	605		36.7501	862		36.7501	742		36.7501	621		36.7501	949		36.7501	774
42.3854	680.45		46.1224	847		36.7695	1009		42.3854	582		36.7695	830		36.7695	712		36.7695	590		36.7695	976		36.7695	842
42.4083	647.9		46.1476	818		36.789	946		42.4083	575		36.789	834		36.789	758		36.789	576		36.789	919		36.789	847
42.4312	663.4		46.1728	809		36.8085	966		42.4312	598		36.8085	845		36.8085	782		36.8085	580		36.8085	916		36.8085	834
42.4541	677.35		46.1979	786		36.8279	921		42.4541	594		36.8279	809		36.8279	773		36.8279	597		36.8279	906		36.8279	837
42.477	638.6		46.2231	811		36.8474	901		42.477	602		36.8474	815		36.8474	716		36.8474	650		36.8474	932		36.8474	821
42.4999	668.05		46.2483	797		36.8668	941		42.4999	574		36.8668	831		36.8668	805		36.8668	614		36.8668	923		36.8668	791
42.5228	638.6		46.2735	781		36.8863	960		42.5228	578		36.8863	825		36.8863	715		36.8863	629		36.8863	1005		36.8863	776
42.5457	671.15		46.2987	773		36.9058	1014		42.5457	560		36.9058	859		36.9058	743		36.9058	661		36.9058	991		36.9058	824
42.5686	647.9		46.3239	777		36.9252	938		42.5686	580		36.9252	798		36.9252	736		36.9252	640		36.9252	965		36.9252	874
42.5915	688.2		46.3491	808		36.9447	1031		42.5915	582		36.9447	804		36.9447	723		36.9447	618		36.9447	1001		36.9447	809
42.6143	669.6		46.3743	776		36.9642	957		42.6143	600		36.9642	831		36.9642	765		36.9642	591		36.9642	924		36.9642	831
42.6372	652.55		46.3995	798		36.9836	924		42.6372	601		36.9836	826		36.9836	704		36.9836	624		36.9836	926		36.9836	886
42.6601	602.95		46.4246	800		37.0031	956		42.6601	551		37.0031	828		37.0031	753		37.0031	586		37.0031	945		37.0031	790
42.683	686.65		46.4498	771		37.0226	1001		42.683	546		37.0226	788		37.0226	734		37.0226	584		37.0226	858		37.0226	769
42.7059	666.5		46.475	757		37.042	960		42.7059	551		37.042	814		37.042	749		37.042	596		37.042	908		37.042	881
42.7288	629.3		46.5002	826		37.0615	1010		42.7288	584		37.0615	809		37.0615	785		37.0615	585		37.0615	892		37.0615	796
42.7517	644.8		46.5254	759		37.0809	970		42.7517	565		37.0809	826		37.0809	717		37.0809	546		37.0809	942		37.0809	812
42.7746	593.65		46.5506	779		37.1004	885		42.7746	557		37.1004	777		37.1004	742		37.1004	621		37.1004	988		37.1004	842
42.7975	637.05		46.5758	825		37.1199	932		42.7975	567		37.1199	793		37.1199	764		37.1199	596		37.1199	903		37.1199	839
42.8204	643.25		46.601	757		37.1393	945		42.8204	585		37.1393	771		37.1393	713		37.1393	597		37.1393	927		37.1393	863
42.8433	692.85		46.6261	775		37.1588	933		42.8433	571		37.1588	827		37.1588	804		37.1588	593		37.1588	893		37.1588	793
42.8662	651		46.6513	777		37.1783	948		42.8662	583		37.1783	842		37.1783	735		37.1783	661		37.1783	964		37.1783	846
42.8891	627.75		46.6765	714		37.1977	978		42.8891	568		37.1977	862		37.1977	768		37.1977	591		37.1977	942		37.1977	841
42.912	663.4		46.7017	766		37.2172	908		42.912	559		37.2172	788		37.2172	701		37.2172	609		37.2172	898		37.2172	865
42.9349	649.45		46.7269	769		37.2367	922		42.9349	572		37.2367	844		37.2367	726		37.2367	581		37.2367	896		37.2367	859
42.9578	689.75		46.7521	806		37.2561	887		42.9578	551		37.2561	762		37.2561	738		37.2561	634		37.2561	923		37.2561	846
42.9807	677.35		46.7773	795		37.2756	904		42.9807	492		37.2756	872		37.2756	780		37.2756	665		37.2756	892		37.2756	859
43.0036	643.25		46.8025	793		37.295	920		43.0036	537		37.295	789		37.295	783		37.295	577		37.295	857		37.295	836
43.0265	651		46.8277	777		37.3145	966		43.0265	582		37.3145	830		37.3145	727		37.3145	650		37.3145	896		37.3145	815
43.0494	708.35		46.8528	759		37.334	925		43.0494	547		37.334	821		37.334	755		37.334	626		37.334	900		37.334	821
43.0723	689.75		46.878	801		37.3534	894		43.0723	555		37.3534	787		37.3534	747		37.3534	588		37.3534	929		37.3534	849
43.0952	708.35		46.9032	773		37.3729	939		43.0952	535		37.3729	903		37.3729	753		37.3729	661		37.3729	967		37.3729	806
43.1181	728.5		46.9284	748		37.3924	965		43.1181	542		37.3924	835		37.3924	755		37.3924	636		37.3924	908		37.3924	814
43.141	649.45		46.9536	740		37.4118	968		43.141	538		37.4118	854		37.4118	718		37.4118	608		37.4118	893		37.4118	838
43.1639	677.35		46.9788	778		37.4313	897		43.1639	541		37.4313	810		37.4313	747		37.4313	595		37.4313	946		37.4313	799
43.1868	638.6		47.004	797		37.4508	923		43.1868	515		37.4508	828		37.4508	786		37.4508	551		37.4508	932		37.4508	795
43.2097	627.75		47.0292	775		37.4702	938		43.2097	540		37.4702	787		37.4702	747		37.4702	627		37.4702	911		37.4702	826
43.2326	700.6		47.0543	790		37.4897	967		43.2326	538		37.4897	836		37.4897	741		37.4897	613		37.4897	954		37.4897	812
43.2555	652.55		47.0795	802		37.5091	943		43.2555	543		37.5091	792		37.5091	779		37.5091	634		37.5091	971		37.5091	832
43.2784	664.95		47.1047	783		37.5286	891		43.2784	564		37.5286	799		37.5286	760		37.5286	594		37.5286	865		37.5286	842
43.3013	630.85		47.1299	771		37.5481	1002		43.3013	558		37.5481	790		37.5481	774		37.5481	652		37.5481	856		37.5481	859
43.3242	683.55		47.1551	718		37.5675	982		43.3242	568		37.5675	819		37.5675	751		37.5675	636		37.5675	929		37.5675	787
43.3471	658.75		47.1803	746		37.587	937		43.3471	541		37.587	845		37.587	738		37.587	612		37.587	900		37.587	837
43.37	649.45		47.2055	813		37.6065	912		43.37	546		37.6065	829		37.6065	749		37.6065	577		37.6065	986		37.6065	871
43.3929	654.1		47.2307	707		37.6259	1009		43.3929	527		37.6259	775		37.6259	752		37.6259	639		37.6259	887		37.6259	808
43.4158	621.55		47.2559	713		37.6454	914		43.4158	560		37.6454	800		37.6454	777		37.6454	564		37.6454	905		37.6454	808
43.4387	689.75		47.281	762		37.6649	956		43.4387	520		37.6649	790		37.6649	782		37.6649	615		37.6649	869		37.6649	823
43.4616	691.3		47.3062	745		37.6843	961		43.4616	591		37.6843	820		37.6843	756		37.6843	583		37.6843	891		37.6843	803
43.4845	689.75		47.3314	761		37.7038	962		43.4845	527		37.7038	839		37.7038	754		37.7038	593		37.7038	919		37.7038	908
43.5074	691.3		47.3566	772		37.7232	947		43.5074	517		37.7232	861		37.7232	697		37.7232	575		37.7232	928		37.7232	818
43.5303	711.45		47.3818	781		37.7427	941		43.5303	586		37.7427	782		37.7427	772		37.7427	614		37.7427	888		37.7427	776
43.5532	678.9		47.407	734		37.7622	902		43.5532	560		37.7622	827		37.7622	751		37.7622	641		37.7622	908		37.7622	797
43.5761	682		47.4322	749		37.7816	918		43.5761	533		37.7816	809		37.7816	742		37.7816	631		37.7816	895		37.7816	886
43.599	643.25		47.4574	721		37.8011	957		43.599	516		37.8011	797		37.8011	762		37.8011	637		37.8011	861		37.8011	776
43.6219	610.7		47.4825	782		37.8206	937		43.6219	522		37.8206	796		37.8206	704		37.8206	567		37.8206	906		37.8206	838
43.6448	630.85		47.5077	742		37.84	958		43.6448	540		37.84	788		37.84	785		37.84	616		37.84	835		37.84	829
43.6677	618.45		47.5329	721		37.8595	918		43.6677	553		37.8595	848		37.8595	752		37.8595	599		37.8595	883		37.8595	837
43.6906	655.65		47.5581	801		37.879	944		43.6906	530		37.879	817		37.879	760		37.879	633		37.879	855		37.879	779
43.7135	651		47.5833	764		37.8984	928		43.7135	560		37.8984	787		37.8984	775		37.8984	600		37.8984	915		37.8984	800
43.7364	638.6		47.6085	762		37.9179	954		43.7364	530		37.9179	766		37.9179	734		37.9179	601		37.9179	952		37.9179	840
43.7593	655.65		47.6337	744		37.9373	887		43.7593	530		37.9373	819		37.9373	756		37.9373	594		37.9373	880		37.9373	805
43.7822	706.8		47.6589	711		37.9568	948		43.7822	513		37.9568	836		37.9568	748		37.9568	604		37.9568	859		37.9568	806
43.8051	660.3		47.6841	776		37.9763	946		43.8051	527		37.9763	819		37.9763	751		37.9763	636		37.9763	904		37.9763	814
43.828	627.75		47.7092	791		37.9957	893		43.828	554		37.9957	820		37.9957	770		37.9957	631		37.9957	868		37.9957	760
43.8509	651		47.7344	774		38.0152	983		43.8509	550		38.0152	820		38.0152	767		38.0152	583		38.0152	925		38.0152	854
43.8738	646.35		47.7596	740		38.0347	998		43.8738	513		38.0347	776		38.0347	747		38.0347	597		38.0347	898		38.0347	859
43.8967	683.55		47.7848	721		38.0541	962		43.8967	539		38.0541	799		38.0541	753		38.0541	598		38.0541	901		38.0541	713
43.9196	666.5		47.81	783		38.0736	960		43.9196	535		38.0736	830		38.0736	717		38.0736	589		38.0736	890		38.0736	807
43.9425	655.65		47.8352	730		38.0931	936		43.9425	551		38.0931	798		38.0931	735		38.0931	582		38.0931	886		38.0931	800
43.9654	657.2		47.8604	757		38.1125	974		43.9654	529		38.1125	818		38.1125	784		38.1125	623		38.1125	935		38.1125	856
43.9883	686.65		47.8856	751		38.132	919		43.9883	523		38.132	818		38.132	743		38.132	592		38.132	890		38.132	755
44.0112	697.5		47.9107	762		38.1514	904		44.0112	546		38.1514	823		38.1514	762		38.1514	589		38.1514	888		38.1514	779
44.0341	595.2		47.9359	764		38.1709	949		44.0341	572		38.1709	812		38.1709	792		38.1709	582		38.1709	915		38.1709	852
44.057	692.85		47.9611	726		38.1904	915		44.057	493		38.1904	842		38.1904	740		38.1904	604		38.1904	866		38.1904	795
44.0798	678.9		47.9863	747		38.2098	932		44.0798	524		38.2098	824		38.2098	733		38.2098	642		38.2098	896		38.2098	798
44.1027	697.5		48.0115	714		38.2293	920		44.1027	553		38.2293	792		38.2293	748		38.2293	606		38.2293	858		38.2293	841
44.1256	666.5		48.0367	733		38.2488	896		44.1256	525		38.2488	829		38.2488	784		38.2488	615		38.2488	871		38.2488	819
44.1485	657.2		48.0619	728		38.2682	876		44.1485	542		38.2682	786		38.2682	757		38.2682	576		38.2682	898		38.2682	773
44.1714	632.4		48.0871	739		38.2877	869		44.1714	526		38.2877	773		38.2877	714		38.2877	584		38.2877	884		38.2877	811
44.1943	692.85		48.1123	767		38.3072	899		44.1943	532		38.3072	853		38.3072	765		38.3072	566		38.3072	901		38.3072	766
44.2172	664.95		48.1374	721		38.3266	916		44.2172	549		38.3266	802		38.3266	718		38.3266	605		38.3266	863		38.3266	741
44.2401	697.5		48.1626	719		38.3461	941		44.2401	505		38.3461	789		38.3461	777		38.3461	643		38.3461	898		38.3461	832
44.263	675.8		48.1878	729		38.3655	898		44.263	591		38.3655	809		38.3655	758		38.3655	645		38.3655	907		38.3655	793
44.2859	652.55		48.213	766		38.385	877		44.2859	546		38.385	800		38.385	773		38.385	578		38.385	926		38.385	787
44.3088	649.45		48.2382	752		38.4045	951		44.3088	523		38.4045	817		38.4045	708		38.4045	591		38.4045	899		38.4045	807
44.3317	678.9		48.2634	739		38.4239	918		44.3317	520		38.4239	767		38.4239	758		38.4239	568		38.4239	893		38.4239	853
44.3546	633.95		48.2886	747		38.4434	933		44.3546	553		38.4434	808		38.4434	688		38.4434	585		38.4434	893		38.4434	811
44.3775	647.9		48.3138	717		38.4629	886		44.3775	515		38.4629	754		38.4629	686		38.4629	596		38.4629	918		38.4629	743
44.4004	647.9		48.339	724		38.4823	941		44.4004	533		38.4823	819		38.4823	723		38.4823	632		38.4823	927		38.4823	763
44.4233	624.65		48.3641	730		38.5018	978		44.4233	489		38.5018	774		38.5018	717		38.5018	583		38.5018	889		38.5018	799
44.4462	644.8		48.3893	757		38.5213	874		44.4462	565		38.5213	767		38.5213	703		38.5213	559		38.5213	899		38.5213	804
44.4691	643.25		48.4145	712		38.5407	936		44.4691	549		38.5407	841		38.5407	722		38.5407	617		38.5407	856		38.5407	808
44.492	671.15		48.4397	677		38.5602	1000		44.492	497		38.5602	821		38.5602	725		38.5602	604		38.5602	871		38.5602	829
44.5149	700.6		48.4649	738		38.5796	906		44.5149	524		38.5796	815		38.5796	739		38.5796	601		38.5796	883		38.5796	758
44.5378	646.35		48.4901	765		38.5991	904		44.5378	494		38.5991	791		38.5991	771		38.5991	586		38.5991	870		38.5991	760
44.5607	678.9		48.5153	702		38.6186	940		44.5607	512		38.6186	790		38.6186	728		38.6186	582		38.6186	843		38.6186	747
44.5836	576.6		48.5405	709		38.638	918		44.5836	529		38.638	803		38.638	699		38.638	612		38.638	855		38.638	753
44.6065	660.3		48.5656	686		38.6575	939		44.6065	505		38.6575	758		38.6575	740		38.6575	574		38.6575	849		38.6575	809
44.6294	644.8		48.5908	752		38.677	834		44.6294	496		38.677	757		38.677	701		38.677	577		38.677	928		38.677	806
44.6523	602.95		48.616	690		38.6964	920		44.6523	494		38.6964	817		38.6964	779		38.6964	578		38.6964	943		38.6964	814
44.6752	641.7		48.6412	707		38.7159	879		44.6752	512		38.7159	793		38.7159	736		38.7159	604		38.7159	926		38.7159	804
44.6981	661.85		48.6664	769		38.7354	863		44.6981	537		38.7354	811		38.7354	755		38.7354	574		38.7354	932		38.7354	790
44.721	695.95		48.6916	748		38.7548	914		44.721	520		38.7548	842		38.7548	744		38.7548	550		38.7548	827		38.7548	792
44.7439	654.1		48.7168	725		38.7743	921		44.7439	566		38.7743	758		38.7743	762		38.7743	575		38.7743	912		38.7743	784
44.7668	655.65		48.742	715		38.7937	883		44.7668	494		38.7937	743		38.7937	684		38.7937	617		38.7937	838		38.7937	801
44.7897	699.05		48.7672	712		38.8132	894		44.7897	562		38.8132	762		38.8132	710		38.8132	662		38.8132	896		38.8132	800
44.8126	669.6		48.7923	671		38.8327	841		44.8126	542		38.8327	783		38.8327	739		38.8327	601		38.8327	879		38.8327	852
44.8355	660.3		48.8175	759		38.8521	851		44.8355	542		38.8521	816		38.8521	744		38.8521	605		38.8521	819		38.8521	833
44.8584	646.35		48.8427	694		38.8716	921		44.8584	492		38.8716	780		38.8716	637		38.8716	608		38.8716	919		38.8716	758
44.8813	678.9		48.8679	715		38.8911	923		44.8813	540		38.8911	758		38.8911	738		38.8911	611		38.8911	884		38.8911	768
44.9042	623.1		48.8931	750		38.9105	895		44.9042	520		38.9105	815		38.9105	694		38.9105	602		38.9105	879		38.9105	768
44.9271	694.4		48.9183	709		38.93	837		44.9271	519		38.93	756		38.93	681		38.93	590		38.93	884		38.93	786
44.95	635.5		48.9435	677		38.9495	858		44.95	525		38.9495	762		38.9495	773		38.9495	569		38.9495	867		38.9495	788
44.9729	668.05		48.9687	690		38.9689	852		44.9729	536		38.9689	761		38.9689	638		38.9689	592		38.9689	873		38.9689	781
44.9958	624.65		48.9938	736		38.9884	916		44.9958	487		38.9884	747		38.9884	724		38.9884	558		38.9884	844		38.9884	817
45.0187	618.45		49.019	665		39.0078	876		45.0187	555		39.0078	758		39.0078	753		39.0078	557		39.0078	902		39.0078	773
45.0416	651		49.0442	697		39.0273	849		45.0416	545		39.0273	768		39.0273	727		39.0273	605		39.0273	835		39.0273	818
45.0645	652.55		49.0694	723		39.0468	884		45.0645	521		39.0468	805		39.0468	721		39.0468	612		39.0468	877		39.0468	766
45.0874	644.8		49.0946	667		39.0662	801		45.0874	528		39.0662	781		39.0662	699		39.0662	606		39.0662	842		39.0662	814
45.1103	623.1		49.1198	698		39.0857	924		45.1103	527		39.0857	818		39.0857	784		39.0857	562		39.0857	872		39.0857	798
45.1332	660.3		49.145	734		39.1052	870		45.1332	511		39.1052	778		39.1052	753		39.1052	586		39.1052	826		39.1052	753
45.1561	640.15		49.1702	705		39.1246	855		45.1561	507		39.1246	732		39.1246	750		39.1246	596		39.1246	855		39.1246	784
45.179	658.75		49.1954	672		39.1441	902		45.179	486		39.1441	772		39.1441	762		39.1441	590		39.1441	908		39.1441	771
45.2019	598.3		49.2205	690		39.1636	903		45.2019	500		39.1636	829		39.1636	703		39.1636	612		39.1636	834		39.1636	762
45.2248	680.45		49.2457	701		39.183	914		45.2248	501		39.183	755		39.183	745		39.183	592		39.183	845		39.183	712
45.2477	629.3		49.2709	699		39.2025	932		45.2477	515		39.2025	784		39.2025	794		39.2025	600		39.2025	905		39.2025	726
45.2706	680.45		49.2961	678		39.2219	894		45.2706	469		39.2219	762		39.2219	750		39.2219	538		39.2219	802		39.2219	750
45.2935	691.3		49.3213	698		39.2414	901		45.2935	548		39.2414	801		39.2414	678		39.2414	626		39.2414	846		39.2414	727
45.3164	661.85		49.3465	725		39.2609	874		45.3164	497		39.2609	730		39.2609	693		39.2609	601		39.2609	848		39.2609	774
45.3393	736.25		49.3717	705		39.2803	892		45.3393	524		39.2803	756		39.2803	733		39.2803	562		39.2803	790		39.2803	733
45.3621	654.1		49.3969	649		39.2998	893		45.3621	517		39.2998	785		39.2998	754		39.2998	618		39.2998	851		39.2998	776
45.385	672.7		49.422	679		39.3193	907		45.385	495		39.3193	777		39.3193	714		39.3193	581		39.3193	895		39.3193	730
45.4079	657.2		49.4472	732		39.3387	852		45.4079	480		39.3387	741		39.3387	710		39.3387	545		39.3387	881		39.3387	755
45.4308	592.1		49.4724	719		39.3582	834		45.4308	500		39.3582	762		39.3582	677		39.3582	644		39.3582	865		39.3582	764
45.4537	610.7		49.4976	703		39.3777	877		45.4537	520		39.3777	791		39.3777	741		39.3777	616		39.3777	819		39.3777	745
45.4766	601.4		49.5228	716		39.3971	882		45.4766	485		39.3971	751		39.3971	745		39.3971	565		39.3971	884		39.3971	771
45.4995	571.95		49.548	687		39.4166	874		45.4995	512		39.4166	786		39.4166	738		39.4166	636		39.4166	868		39.4166	815
45.5224	601.4		49.5732	713		39.436	882		45.5224	516		39.436	733		39.436	721		39.436	606		39.436	841		39.436	761
45.5453	660.3		49.5984	701		39.4555	897		45.5453	469		39.4555	785		39.4555	665		39.4555	595		39.4555	840		39.4555	750
45.5682	658.75		49.6236	660		39.475	932		45.5682	518		39.475	776		39.475	679		39.475	575		39.475	854		39.475	790
45.5911	638.6		49.6487	726		39.4944	868		45.5911	513		39.4944	770		39.4944	672		39.4944	542		39.4944	842		39.4944	763
45.614	607.6		49.6739	675		39.5139	878		45.614	469		39.5139	735		39.5139	735		39.5139	532		39.5139	868		39.5139	783
45.6369	688.2		49.6991	664		39.5334	901		45.6369	465		39.5334	736		39.5334	724		39.5334	551		39.5334	860		39.5334	762
45.6598	664.95		49.7243	712		39.5528	853		45.6598	510		39.5528	741		39.5528	741		39.5528	561		39.5528	835		39.5528	781
45.6827	641.7		49.7495	689		39.5723	824		45.6827	519		39.5723	762		39.5723	699		39.5723	558		39.5723	818		39.5723	727
45.7056	607.6		49.7747	685		39.5918	810		45.7056	556		39.5918	741		39.5918	782		39.5918	533		39.5918	850		39.5918	763
45.7285	618.45		49.7999	703		39.6112	937		45.7285	529		39.6112	763		39.6112	775		39.6112	580		39.6112	842		39.6112	715
45.7514	657.2		49.8251	697		39.6307	862		45.7514	559		39.6307	766		39.6307	711		39.6307	583		39.6307	828		39.6307	759
45.7743	627.75		49.8502	715		39.6501	919		45.7743	515		39.6501	763		39.6501	724		39.6501	568		39.6501	858		39.6501	721
45.7972	568.85		49.8754	683		39.6696	885		45.7972	520		39.6696	736		39.6696	694		39.6696	548		39.6696	811		39.6696	783
45.8201	664.95		49.9006	647		39.6891	855		45.8201	512		39.6891	716		39.6891	664		39.6891	578		39.6891	868		39.6891	748
45.843	663.4		49.9258	719		39.7085	893		45.843	529		39.7085	767		39.7085	708		39.7085	596		39.7085	832		39.7085	739
45.8659	655.65		49.951	694		39.728	887		45.8659	547		39.728	747		39.728	670		39.728	600		39.728	865		39.728	714
45.8888	607.6		49.9762	747		39.7475	831		45.8888	468		39.7475	739		39.7475	697		39.7475	573		39.7475	877		39.7475	780
45.9117	674.25		50.0014	679		39.7669	895		45.9117	490		39.7669	769		39.7669	706		39.7669	572		39.7669	850		39.7669	758
45.9346	615.35		50.0266	717		39.7864	821		45.9346	577		39.7864	748		39.7864	698		39.7864	542		39.7864	855		39.7864	759
45.9575	658.75		50.0518	704		39.8059	821		45.9575	541		39.8059	717		39.8059	677		39.8059	617		39.8059	816		39.8059	706
45.9804	716.1		50.0769	679		39.8253	880		45.9804	501		39.8253	728		39.8253	738		39.8253	580		39.8253	802		39.8253	719
46.0033	680.45		50.1021	736		39.8448	866		46.0033	546		39.8448	763		39.8448	668		39.8448	559		39.8448	835		39.8448	714
46.0262	620		50.1273	693		39.8642	890		46.0262	516		39.8642	753		39.8642	701		39.8642	613		39.8642	830		39.8642	738
46.0491	672.7		50.1525	673		39.8837	902		46.0491	511		39.8837	745		39.8837	703		39.8837	574		39.8837	845		39.8837	689
46.072	660.3		50.1777	718		39.9032	833		46.072	537		39.9032	758		39.9032	662		39.9032	608		39.9032	789		39.9032	743
46.0949	607.6		50.2029	724		39.9226	891		46.0949	486		39.9226	778		39.9226	676		39.9226	591		39.9226	745		39.9226	710
46.1178	657.2		50.2281	721		39.9421	825		46.1178	534		39.9421	764		39.9421	729		39.9421	587		39.9421	821		39.9421	754
46.1407	604.5		50.2533	681		39.9616	888		46.1407	471		39.9616	748		39.9616	678		39.9616	575		39.9616	854		39.9616	734
46.1636	629.3		50.2784	678		39.981	818		46.1636	488		39.981	735		39.981	696		39.981	540		39.981	817		39.981	719
46.1865	596.75		50.3036	676		40.0005	822		46.1865	558		40.0005	747		40.0005	666		40.0005	582		40.0005	850		40.0005	704
46.2094	630.85		50.3288	649		40.02	877		46.2094	508		40.02	742		40.02	706		40.02	567		40.02	822		40.02	751
46.2323	632.4		50.354	681		40.0394	817		46.2323	529		40.0394	736		40.0394	670		40.0394	536		40.0394	792		40.0394	742
46.2552	646.35		50.3792	653		40.0589	836		46.2552	509		40.0589	736		40.0589	688		40.0589	558		40.0589	812		40.0589	743
46.2781	651		50.4044	730		40.0783	805		46.2781	511		40.0783	790		40.0783	703		40.0783	571		40.0783	861		40.0783	690
46.301	623.1		50.4296	698		40.0978	821		46.301	483		40.0978	758		40.0978	672		40.0978	538		40.0978	834		40.0978	778
46.3239	644.8		50.4548	677		40.1173	860		46.3239	486		40.1173	755		40.1173	686		40.1173	535		40.1173	823		40.1173	724
46.3468	641.7		50.48	687		40.1367	835		46.3468	500		40.1367	716		40.1367	700		40.1367	542		40.1367	787		40.1367	733
46.3697	635.5		50.5051	694		40.1562	855		46.3697	550		40.1562	746		40.1562	664		40.1562	564		40.1562	886		40.1562	728
46.3926	700.6		50.5303	661		40.1757	873		46.3926	519		40.1757	695		40.1757	637		40.1757	576		40.1757	851		40.1757	723
46.4155	637.05		50.5555	644		40.1951	844		46.4155	535		40.1951	749		40.1951	665		40.1951	586		40.1951	827		40.1951	759
46.4384	610.7		50.5807	666		40.2146	842		46.4384	512		40.2146	774		40.2146	660		40.2146	532		40.2146	863		40.2146	734
46.4613	675.8		50.6059	688		40.2341	890		46.4613	466		40.2341	732		40.2341	754		40.2341	521		40.2341	834		40.2341	739
46.4842	646.35		50.6311	696		40.2535	865		46.4842	498		40.2535	700		40.2535	695		40.2535	564		40.2535	877		40.2535	713
46.5071	599.85		50.6563	676		40.273	804		46.5071	484		40.273	710		40.273	656		40.273	602		40.273	834		40.273	719
46.53	587.45		50.6815	664		40.2924	928		46.53	480		40.2924	743		40.2924	704		40.2924	557		40.2924	763		40.2924	732
46.5529	646.35		50.7066	661		40.3119	818		46.5529	517		40.3119	734		40.3119	654		40.3119	562		40.3119	778		40.3119	720
46.5758	579.7		50.7318	698		40.3314	847		46.5758	516		40.3314	725		40.3314	697		40.3314	551		40.3314	845		40.3314	726
46.5987	647.9		50.757	657		40.3508	841		46.5987	500		40.3508	731		40.3508	685		40.3508	516		40.3508	789		40.3508	691
46.6216	644.8		50.7822	629		40.3703	793		46.6216	520		40.3703	647		40.3703	689		40.3703	548		40.3703	827		40.3703	745
46.6445	620		50.8074	680		40.3898	822		46.6445	478		40.3898	668		40.3898	634		40.3898	591		40.3898	795		40.3898	701
46.6674	654.1		50.8326	655		40.4092	865		46.6674	488		40.4092	712		40.4092	678		40.4092	592		40.4092	748		40.4092	722
46.6903	678.9		50.8578	655		40.4287	821		46.6903	472		40.4287	747		40.4287	667		40.4287	582		40.4287	808		40.4287	693
46.7132	551.8		50.883	685		40.4482	811		46.7132	506		40.4482	766		40.4482	618		40.4482	522		40.4482	838		40.4482	722
46.7361	599.85		50.9082	666		40.4676	843		46.7361	477		40.4676	685		40.4676	703		40.4676	586		40.4676	798		40.4676	720
46.759	658.75		50.9333	635		40.4871	841		46.759	481		40.4871	695		40.4871	671		40.4871	568		40.4871	807		40.4871	724
46.7819	654.1		50.9585	660		40.5065	847		46.7819	491		40.5065	712		40.5065	676		40.5065	554		40.5065	761		40.5065	729
46.8047	556.45		50.9837	683		40.526	823		46.8047	483		40.526	722		40.526	690		40.526	563		40.526	786		40.526	703
46.8276	590.55		51.0089	683		40.5455	815		46.8276	466		40.5455	714		40.5455	684		40.5455	532		40.5455	769		40.5455	713
46.8505	570.4		51.0341	653		40.5649	826		46.8505	484		40.5649	729		40.5649	666		40.5649	551		40.5649	739		40.5649	692
46.8734	571.95		51.0593	665		40.5844	807		46.8734	527		40.5844	729		40.5844	683		40.5844	571		40.5844	813		40.5844	711
46.8963	612.25		51.0845	722		40.6039	853		46.8963	533		40.6039	736		40.6039	644		40.6039	506		40.6039	793		40.6039	708
46.9192	641.7		51.1097	660		40.6233	812		46.9192	462		40.6233	699		40.6233	657		40.6233	509		40.6233	749		40.6233	696
46.9421	615.35		51.1348	618		40.6428	833		46.9421	471		40.6428	696		40.6428	728		40.6428	560		40.6428	815		40.6428	732
46.965	581.25		51.16	642		40.6623	812		46.965	494		40.6623	706		40.6623	701		40.6623	538		40.6623	786		40.6623	693
46.9879	573.5		51.1852	635		40.6817	831		46.9879	493		40.6817	705		40.6817	655		40.6817	536		40.6817	745		40.6817	656
47.0108	618.45		51.2104	639		40.7012	827		47.0108	479		40.7012	738		40.7012	655		40.7012	531		40.7012	732		40.7012	661
47.0337	602.95		51.2356	673		40.7206	849		47.0337	506		40.7206	741		40.7206	664		40.7206	543		40.7206	799		40.7206	736
47.0566	624.65		51.2608	668		40.7401	772		47.0566	500		40.7401	708		40.7401	651		40.7401	555		40.7401	772		40.7401	729
47.0795	658.75		51.286	697		40.7596	870		47.0795	479		40.7596	689		40.7596	643		40.7596	549		40.7596	830		40.7596	688
47.1024	655.65		51.3112	730		40.779	815		47.1024	569		40.779	722		40.779	654		40.779	553		40.779	777		40.779	700
47.1253	548.7		51.3364	688		40.7985	769		47.1253	488		40.7985	762		40.7985	671		40.7985	544		40.7985	785		40.7985	657
47.1482	618.45		51.3615	675		40.818	798		47.1482	454		40.818	673		40.818	662		40.818	518		40.818	814		40.818	709
47.1711	629.3		51.3867	639		40.8374	847		47.1711	510		40.8374	711		40.8374	669		40.8374	533		40.8374	768		40.8374	737
47.194	627.75		51.4119	658		40.8569	832		47.194	518		40.8569	679		40.8569	723		40.8569	531		40.8569	788		40.8569	684
47.2169	658.75		51.4371	645		40.8764	832		47.2169	492		40.8764	706		40.8764	687		40.8764	542		40.8764	780		40.8764	693
47.2398	616.9		51.4623	652		40.8958	869		47.2398	465		40.8958	719		40.8958	628		40.8958	529		40.8958	770		40.8958	655
47.2627	643.25		51.4875	688		40.9153	760		47.2627	523		40.9153	690		40.9153	635		40.9153	577		40.9153	747		40.9153	667
47.2856	672.7		51.5127	610		40.9347	766		47.2856	502		40.9347	650		40.9347	688		40.9347	552		40.9347	791		40.9347	709
47.3085	629.3		51.5379	641		40.9542	884		47.3085	486		40.9542	731		40.9542	685		40.9542	504		40.9542	828		40.9542	759
47.3314	633.95		51.563	640		40.9737	838		47.3314	496		40.9737	698		40.9737	625		40.9737	508		40.9737	791		40.9737	700
47.3543	637.05		51.5882	641		40.9931	828		47.3543	538		40.9931	703		40.9931	647		40.9931	569		40.9931	793		40.9931	686
47.3772	644.8		51.6134	595		41.0126	776		47.3772	482		41.0126	700		41.0126	630		41.0126	533		41.0126	743		41.0126	684
47.4001	607.6		51.6386	620		41.0321	808		47.4001	488		41.0321	673		41.0321	661		41.0321	480		41.0321	804		41.0321	690
47.423	633.95		51.6638	669		41.0515	799		47.423	485		41.0515	684		41.0515	681		41.0515	506		41.0515	739		41.0515	672
47.4459	630.85		51.689	661		41.071	794		47.4459	482		41.071	678		41.071	679		41.071	584		41.071	787		41.071	674
47.4688	550.25		51.7142	614		41.0905	807		47.4688	508		41.0905	686		41.0905	641		41.0905	558		41.0905	778		41.0905	671
47.4917	582.8		51.7394	631		41.1099	811		47.4917	527		41.1099	710		41.1099	614		41.1099	560		41.1099	799		41.1099	673
47.5146	587.45		51.7646	662		41.1294	819		47.5146	523		41.1294	702		41.1294	648		41.1294	548		41.1294	799		41.1294	691
47.5375	576.6		51.7897	633		41.1488	845		47.5375	487		41.1488	712		41.1488	649		41.1488	558		41.1488	789		41.1488	647
47.5604	596.75		51.8149	615		41.1683	790		47.5604	444		41.1683	684		41.1683	610		41.1683	523		41.1683	770		41.1683	665
47.5833	637.05		51.8401	604		41.1878	832		47.5833	483		41.1878	730		41.1878	635		41.1878	519		41.1878	737		41.1878	685
47.6062	627.75		51.8653	677		41.2072	793		47.6062	506		41.2072	650		41.2072	620		41.2072	525		41.2072	770		41.2072	675
47.6291	606.05		51.8905	686		41.2267	816		47.6291	475		41.2267	655		41.2267	667		41.2267	518		41.2267	811		41.2267	675
47.652	582.8		51.9157	616		41.2462	789		47.652	499		41.2462	719		41.2462	592		41.2462	553		41.2462	867		41.2462	725
47.6749	568.85		51.9409	698		41.2656	756		47.6749	498		41.2656	725		41.2656	619		41.2656	552		41.2656	780		41.2656	718
47.6978	595.2		51.9661	650		41.2851	835		47.6978	473		41.2851	678		41.2851	610		41.2851	522		41.2851	755		41.2851	644
47.7207	658.75		51.9912	628		41.3046	815		47.7207	458		41.3046	648		41.3046	622		41.3046	550		41.3046	804		41.3046	690
47.7436	602.95		52.0164	698		41.324	810		47.7436	485		41.324	690		41.324	617		41.324	474		41.324	776		41.324	707
47.7665	661.85		52.0416	617		41.3435	788		47.7665	454		41.3435	688		41.3435	680		41.3435	563		41.3435	794		41.3435	670
47.7894	609.15		52.0668	592		41.3629	795		47.7894	526		41.3629	735		41.3629	646		41.3629	567		41.3629	742		41.3629	662
47.8123	525.45		52.092	636		41.3824	772		47.8123	465		41.3824	668		41.3824	632		41.3824	509		41.3824	778		41.3824	650
47.8352	578.15		52.1172	614		41.4019	782		47.8352	497		41.4019	671		41.4019	644		41.4019	507		41.4019	748		41.4019	708
47.8581	544.05		52.1424	600		41.4213	783		47.8581	518		41.4213	719		41.4213	624		41.4213	560		41.4213	711		41.4213	679
47.881	658.75		52.1676	620		41.4408	772		47.881	465		41.4408	675		41.4408	692		41.4408	535		41.4408	774		41.4408	612
47.9039	590.55		52.1928	593		41.4603	792		47.9039	497		41.4603	635		41.4603	682		41.4603	542		41.4603	796		41.4603	666
47.9268	640.15		52.2179	633		41.4797	813		47.9268	468		41.4797	637		41.4797	624		41.4797	493		41.4797	762		41.4797	679
47.9497	553.35		52.2431	633		41.4992	797		47.9497	487		41.4992	691		41.4992	662		41.4992	537		41.4992	736		41.4992	689
47.9726	616.9		52.2683	622		41.5187	795		47.9726	467		41.5187	722		41.5187	646		41.5187	526		41.5187	772		41.5187	629
47.9955	607.6		52.2935	645		41.5381	777		47.9955	487		41.5381	656		41.5381	612		41.5381	520		41.5381	740		41.5381	617
48.0184	644.8		52.3187	588		41.5576	774		48.0184	436		41.5576	693		41.5576	617		41.5576	525		41.5576	713		41.5576	660
48.0413	571.95		52.3439	657		41.577	825		48.0413	449		41.577	715		41.577	635		41.577	458		41.577	732		41.577	709
48.0642	595.2		52.3691	665		41.5965	791		48.0642	479		41.5965	632		41.5965	607		41.5965	532		41.5965	749		41.5965	679
48.0871	618.45		52.3943	621		41.616	771		48.0871	495		41.616	684		41.616	614		41.616	559		41.616	771		41.616	633
48.11	615.35		52.4194	610		41.6354	768		48.11	487		41.6354	652		41.6354	627		41.6354	487		41.6354	707		41.6354	641
48.1329	624.65		52.4446	641		41.6549	781		48.1329	450		41.6549	700		41.6549	603		41.6549	547		41.6549	756		41.6549	632
48.1558	620		52.4698	647		41.6744	752		48.1558	491		41.6744	659		41.6744	640		41.6744	505		41.6744	755		41.6744	648
48.1787	561.1		52.495	629		41.6938	805		48.1787	483		41.6938	672		41.6938	654		41.6938	533		41.6938	719		41.6938	649
48.2016	522.35		52.5202	654		41.7133	769		48.2016	456		41.7133	695		41.7133	642		41.7133	502		41.7133	725		41.7133	666
48.2244	626.2		52.5454	645		41.7328	811		48.2244	510		41.7328	645		41.7328	643		41.7328	506		41.7328	722		41.7328	654
48.2473	637.05		52.5706	664		41.7522	780		48.2473	467		41.7522	628		41.7522	632		41.7522	494		41.7522	739		41.7522	672
48.2702	612.25		52.5958	598		41.7717	797		48.2702	480		41.7717	684		41.7717	652		41.7717	524		41.7717	730		41.7717	645
48.2931	637.05		52.621	633		41.7912	748		48.2931	441		41.7912	656		41.7912	628		41.7912	506		41.7912	733		41.7912	653
48.316	616.9		52.6461	589		41.8106	748		48.316	496		41.8106	685		41.8106	623		41.8106	478		41.8106	768		41.8106	641
48.3389	579.7		52.6713	612		41.8301	778		48.3389	508		41.8301	642		41.8301	602		41.8301	520		41.8301	700		41.8301	658
48.3618	585.9		52.6965	621		41.8495	779		48.3618	486		41.8495	690		41.8495	587		41.8495	506		41.8495	717		41.8495	645
48.3847	578.15		52.7217	648		41.869	792		48.3847	540		41.869	623		41.869	592		41.869	529		41.869	717		41.869	698
48.4076	610.7		52.7469	656		41.8885	775		48.4076	493		41.8885	662		41.8885	632		41.8885	486		41.8885	720		41.8885	648
48.4305	595.2		52.7721	564		41.9079	791		48.4305	482		41.9079	627		41.9079	607		41.9079	501		41.9079	776		41.9079	649
48.4534	587.45		52.7973	595		41.9274	757		48.4534	470		41.9274	583		41.9274	572		41.9274	530		41.9274	663		41.9274	604
48.4763	593.65		52.8225	637		41.9469	712		48.4763	476		41.9469	612		41.9469	593		41.9469	546		41.9469	701		41.9469	632
48.4992	559.55		52.8476	636		41.9663	795		48.4992	447		41.9663	642		41.9663	621		41.9663	492		41.9663	752		41.9663	655
48.5221	604.5		52.8728	626		41.9858	776		48.5221	451		41.9858	685		41.9858	614		41.9858	546		41.9858	751		41.9858	670
48.545	582.8		52.898	626		42.0053	790		48.545	494		42.0053	641		42.0053	639		42.0053	489		42.0053	761		42.0053	617
48.5679	596.75		52.9232	586		42.0247	703		48.5679	478		42.0247	640		42.0247	632		42.0247	495		42.0247	686		42.0247	632
48.5908	589		52.9484	656		42.0442	766		48.5908	450		42.0442	662		42.0442	636		42.0442	486		42.0442	775		42.0442	603
48.6137	610.7		52.9736	611		42.0636	726		48.6137	437		42.0636	634		42.0636	615		42.0636	505		42.0636	694		42.0636	595
48.6366	635.5		52.9988	635		42.0831	773		48.6366	470		42.0831	651		42.0831	631		42.0831	502		42.0831	697		42.0831	627
48.6595	621.55		53.024	605		42.1026	757		48.6595	483		42.1026	673		42.1026	654		42.1026	511		42.1026	765		42.1026	640
48.6824	599.85		53.0492	611		42.122	804		48.6824	476		42.122	632		42.122	564		42.122	468		42.122	771		42.122	610
48.7053	585.9		53.0743	636		42.1415	770		48.7053	450		42.1415	688		42.1415	640		42.1415	492		42.1415	693		42.1415	643
48.7282	651		53.0995	660		42.161	777		48.7282	453		42.161	673		42.161	607		42.161	545		42.161	736		42.161	597
48.7511	584.35		53.1247	598		42.1804	790		48.7511	488		42.1804	641		42.1804	635		42.1804	531		42.1804	701		42.1804	638
48.774	571.95		53.1499	591		42.1999	751		48.774	454		42.1999	649		42.1999	610		42.1999	525		42.1999	689		42.1999	598
48.7969	562.65		53.1751	651		42.2194	786		48.7969	457		42.2194	685		42.2194	609		42.2194	521		42.2194	711		42.2194	631
48.8198	592.1		53.2003	572		42.2388	788		48.8198	482		42.2388	674		42.2388	613		42.2388	508		42.2388	702		42.2388	616
48.8427	630.85		53.2255	653		42.2583	782		48.8427	536		42.2583	657		42.2583	612		42.2583	526		42.2583	693		42.2583	660
48.8656	643.25		53.2507	602		42.2777	779		48.8656	472		42.2777	680		42.2777	601		42.2777	490		42.2777	781		42.2777	597
48.8885	575.05		53.2758	602		42.2972	767		48.8885	492		42.2972	621		42.2972	589		42.2972	547		42.2972	709		42.2972	616
48.9114	589		53.301	620		42.3167	757		48.9114	476		42.3167	644		42.3167	589		42.3167	466		42.3167	709		42.3167	607
48.9343	609.15		53.3262	624		42.3361	757		48.9343	465		42.3361	626		42.3361	596		42.3361	486		42.3361	680		42.3361	626
48.9572	554.9		53.3514	595		42.3556	766		48.9572	466		42.3556	630		42.3556	611		42.3556	487		42.3556	706		42.3556	634
48.9801	618.45		53.3766	631		42.3751	765		48.9801	459		42.3751	621		42.3751	628		42.3751	503		42.3751	727		42.3751	599
49.003	592.1		53.4018	603		42.3945	735		49.003	455		42.3945	620		42.3945	598		42.3945	458		42.3945	688		42.3945	664
49.0259	561.1		53.427	601		42.414	757		49.0259	431		42.414	690		42.414	608		42.414	493		42.414	706		42.414	636
49.0488	590.55		53.4522	582		42.4335	755		49.0488	478		42.4335	663		42.4335	607		42.4335	482		42.4335	688		42.4335	604
49.0717	595.2		53.4774	617		42.4529	729		49.0717	463		42.4529	654		42.4529	614		42.4529	471		42.4529	715		42.4529	588
49.0946	573.5		53.5025	674		42.4724	769		49.0946	460		42.4724	613		42.4724	620		42.4724	502		42.4724	689		42.4724	600
49.1175	593.65		53.5277	607		42.4918	715		49.1175	472		42.4918	647		42.4918	590		42.4918	496		42.4918	709		42.4918	646
49.1404	624.65		53.5529	596		42.5113	709		49.1404	447		42.5113	616		42.5113	609		42.5113	507		42.5113	713		42.5113	616
49.1633	589		53.5781	600		42.5308	706		49.1633	467		42.5308	645		42.5308	621		42.5308	480		42.5308	685		42.5308	619
49.1862	559.55		53.6033	609		42.5502	774		49.1862	445		42.5502	626		42.5502	619		42.5502	531		42.5502	671		42.5502	565
49.2091	576.6		53.6285	619		42.5697	760		49.2091	439		42.5697	633		42.5697	610		42.5697	483		42.5697	693		42.5697	586
49.232	644.8		53.6537	581		42.5892	733		49.232	405		42.5892	616		42.5892	636		42.5892	524		42.5892	747		42.5892	634
49.2549	579.7		53.6789	558		42.6086	704		49.2549	453		42.6086	621		42.6086	656		42.6086	524		42.6086	639		42.6086	587
49.2778	630.85		53.704	614		42.6281	747		49.2778	445		42.6281	614		42.6281	591		42.6281	506		42.6281	687		42.6281	608
49.3007	607.6		53.7292	615		42.6476	739		49.3007	457		42.6476	620		42.6476	561		42.6476	452		42.6476	667		42.6476	551
49.3236	575.05		53.7544	638		42.667	754		49.3236	429		42.667	616		42.667	582		42.667	513		42.667	670		42.667	586
49.3465	561.1		53.7796	586		42.6865	785		49.3465	457		42.6865	636		42.6865	583		42.6865	487		42.6865	701		42.6865	592
49.3694	604.5		53.8048	630		42.7059	740		49.3694	440		42.7059	649		42.7059	577		42.7059	482		42.7059	690		42.7059	594
49.3923	633.95		53.83	602		42.7254	748		49.3923	477		42.7254	621		42.7254	538		42.7254	484		42.7254	668		42.7254	599
49.4152	616.9		53.8552	620		42.7449	733		49.4152	447		42.7449	601		42.7449	605		42.7449	500		42.7449	714		42.7449	594
49.4381	604.5		53.8804	611		42.7643	739		49.4381	482		42.7643	609		42.7643	574		42.7643	466		42.7643	717		42.7643	596
49.461	596.75		53.9056	612		42.7838	799		49.461	476		42.7838	624		42.7838	555		42.7838	503		42.7838	712		42.7838	612
49.4839	610.7		53.9307	601		42.8033	770		49.4839	431		42.8033	591		42.8033	555		42.8033	483		42.8033	703		42.8033	622
49.5068	604.5		53.9559	610		42.8227	694		49.5068	487		42.8227	622		42.8227	595		42.8227	467		42.8227	698		42.8227	625
49.5297	627.75		53.9811	559		42.8422	764		49.5297	478		42.8422	648		42.8422	557		42.8422	503		42.8422	703		42.8422	646
49.5526	601.4		54.0063	600		42.8617	722		49.5526	484		42.8617	596		42.8617	578		42.8617	510		42.8617	679		42.8617	631
49.5755	598.3		54.0315	556		42.8811	689		49.5755	488		42.8811	637		42.8811	622		42.8811	489		42.8811	656		42.8811	622
49.5984	615.35		54.0567	567		42.9006	754		49.5984	459		42.9006	632		42.9006	591		42.9006	524		42.9006	718		42.9006	615
49.6213	613.8		54.0819	634		42.92	757		49.6213	430		42.92	597		42.92	601		42.92	544		42.92	684		42.92	599
49.6442	607.6		54.1071	634		42.9395	771		49.6442	483		42.9395	614		42.9395	595		42.9395	505		42.9395	745		42.9395	588
49.6671	596.75		54.1322	652		42.959	738		49.6671	456		42.959	610		42.959	593		42.959	462		42.959	681		42.959	574
49.69	544.05		54.1574	580		42.9784	721		49.69	430		42.9784	629		42.9784	561		42.9784	485		42.9784	645		42.9784	627
49.7129	570.4		54.1826	617		42.9979	731		49.7129	472		42.9979	602		42.9979	540		42.9979	474		42.9979	669		42.9979	563
49.7358	544.05		54.2078	632		43.0174	726		49.7358	446		43.0174	582		43.0174	593		43.0174	502		43.0174	696		43.0174	548
49.7587	610.7		54.233	600		43.0368	791		49.7587	434		43.0368	594		43.0368	599		43.0368	496		43.0368	660		43.0368	536
49.7816	615.35		54.2582	621		43.0563	712		49.7816	425		43.0563	604		43.0563	616		43.0563	469		43.0563	700		43.0563	571
49.8044	585.9		54.2834	616		43.0758	718		49.8044	503		43.0758	597		43.0758	591		43.0758	506		43.0758	721		43.0758	580
49.8273	517.7		54.3086	608		43.0952	714		49.8273	433		43.0952	668		43.0952	596		43.0952	484		43.0952	666		43.0952	561
49.8502	575.05		54.3338	582		43.1147	715		49.8502	469		43.1147	627		43.1147	613		43.1147	463		43.1147	708		43.1147	595
49.8731	590.55		54.3589	625		43.1341	698		49.8731	468		43.1341	631		43.1341	597		43.1341	519		43.1341	699		43.1341	600
49.896	578.15		54.3841	627		43.1536	707		49.896	440		43.1536	627		43.1536	590		43.1536	498		43.1536	707		43.1536	626
49.9189	589		54.4093	599		43.1731	728		49.9189	395		43.1731	628		43.1731	563		43.1731	471		43.1731	663		43.1731	573
49.9418	590.55		54.4345	582		43.1925	722		49.9418	448		43.1925	590		43.1925	581		43.1925	488		43.1925	660		43.1925	573
49.9647	593.65		54.4597	606		43.212	748		49.9647	438		43.212	566		43.212	547		43.212	478		43.212	704		43.212	565
49.9876	567.3		54.4849	596		43.2315	784		49.9876	451		43.2315	579		43.2315	524		43.2315	463		43.2315	661		43.2315	561
50.0105	578.15		54.5101	633		43.2509	762		50.0105	445		43.2509	566		43.2509	557		43.2509	462		43.2509	686		43.2509	591
50.0334	610.7		54.5353	604		43.2704	685		50.0334	453		43.2704	599		43.2704	549		43.2704	494		43.2704	675		43.2704	584
50.0563	595.2		54.5604	589		43.2899	684		50.0563	472		43.2899	595		43.2899	568		43.2899	485		43.2899	654		43.2899	589
50.0792	587.45		54.5856	604		43.3093	772		50.0792	451		43.3093	575		43.3093	573		43.3093	453		43.3093	618		43.3093	526
50.1021	624.65		54.6108	613		43.3288	712		50.1021	467		43.3288	557		43.3288	529		43.3288	471		43.3288	667		43.3288	539
50.125	554.9		54.636	586		43.3482	699		50.125	430		43.3482	585		43.3482	572		43.3482	500		43.3482	662		43.3482	580
50.1479	568.85		54.6612	603		43.3677	730		50.1479	446		43.3677	599		43.3677	606		43.3677	497		43.3677	639		43.3677	530
50.1708	562.65		54.6864	595		43.3872	710		50.1708	411		43.3872	615		43.3872	592		43.3872	445		43.3872	630		43.3872	601
50.1937	587.45		54.7116	600		43.4066	731		50.1937	443		43.4066	579		43.4066	520		43.4066	456		43.4066	633		43.4066	559
50.2166	598.3		54.7368	587		43.4261	737		50.2166	450		43.4261	620		43.4261	555		43.4261	484		43.4261	637		43.4261	625
50.2395	610.7		54.762	579		43.4456	718		50.2395	438		43.4456	602		43.4456	612		43.4456	436		43.4456	653		43.4456	591
50.2624	554.9		54.7871	627		43.465	677		50.2624	423		43.465	594		43.465	590		43.465	462		43.465	609		43.465	589
50.2853	630.85		54.8123	638		43.4845	743		50.2853	410		43.4845	638		43.4845	569		43.4845	489		43.4845	676		43.4845	617
50.3082	593.65		54.8375	573		43.504	680		50.3082	455		43.504	615		43.504	542		43.504	451		43.504	627		43.504	564
50.3311	522.35		54.8627	530		43.5234	705		50.3311	462		43.5234	571		43.5234	564		43.5234	447		43.5234	658		43.5234	598
50.354	633.95		54.8879	606		43.5429	712		50.354	464		43.5429	535		43.5429	587		43.5429	437		43.5429	607		43.5429	596
50.3769	616.9		54.9131	540		43.5623	693		50.3769	437		43.5623	578		43.5623	531		43.5623	451		43.5623	602		43.5623	585
50.3998	637.05		54.9383	595		43.5818	741		50.3998	440		43.5818	613		43.5818	560		43.5818	494		43.5818	654		43.5818	536
50.4227	584.35		54.9635	557		43.6013	705		50.4227	452		43.6013	538		43.6013	563		43.6013	501		43.6013	624		43.6013	529
50.4456	556.45		54.9886	557		43.6207	689		50.4456	441		43.6207	560		43.6207	588		43.6207	475		43.6207	614		43.6207	557
50.4685	589		55.0138	613		43.6402	697		50.4685	433		43.6402	594		43.6402	598		43.6402	453		43.6402	666		43.6402	595
50.4914	649.45		55.039	613		43.6597	689		50.4914	432		43.6597	602		43.6597	497		43.6597	452		43.6597	655		43.6597	582
50.5143	607.6		55.0642	589		43.6791	707		50.5143	462		43.6791	595		43.6791	556		43.6791	453		43.6791	625		43.6791	592
50.5372	593.65		55.0894	608		43.6986	708		50.5372	432		43.6986	611		43.6986	539		43.6986	464		43.6986	584		43.6986	609
50.5601	544.05		55.1146	582		43.7181	688		50.5601	422		43.7181	592		43.7181	561		43.7181	499		43.7181	646		43.7181	572
50.583	568.85		55.1398	581		43.7375	688		50.583	432		43.7375	625		43.7375	570		43.7375	454		43.7375	675		43.7375	568
50.6059	568.85		55.165	590		43.757	691		50.6059	409		43.757	614		43.757	580		43.757	475		43.757	667		43.757	530
50.6288	582.8		55.1902	583		43.7764	676		50.6288	422		43.7764	529		43.7764	541		43.7764	470		43.7764	626		43.7764	584
50.6517	587.45		55.2153	534		43.7959	678		50.6517	435		43.7959	552		43.7959	574		43.7959	447		43.7959	621		43.7959	625
50.6746	582.8		55.2405	567		43.8154	716		50.6746	457		43.8154	593		43.8154	533		43.8154	499		43.8154	662		43.8154	549
50.6975	544.05		55.2657	533		43.8348	727		50.6975	411		43.8348	631		43.8348	556		43.8348	466		43.8348	619		43.8348	555
50.7204	589		55.2909	607		43.8543	662		50.7204	446		43.8543	604		43.8543	581		43.8543	457		43.8543	648		43.8543	539
50.7433	589		55.3161	597		43.8738	720		50.7433	408		43.8738	566		43.8738	558		43.8738	434		43.8738	671		43.8738	574
[truncated: 1,342 more rows]

## Sheet: Figure 4a
PNBr			PDBr			PIBr
Wavelength (nm)	Intensity		Wavelength (nm)	Intensity		Wavelength (nm)	Intensity
300	10.2909		300	11.0788		300	44.8788
302	15.0061		302	12.203		302	45.803
304	18.7169		304	13.5394		304	46.8918
306	21.4234		306	15.0879		306	48.145
308	23.1255		308	16.8485		308	49.5628
310	22.3117		310	18.7965		310	50.5151
312	20.2467		312	22.3766		312	50.8268
314	22.8095		314	26.4589		314	55.4242
316	26.1125		316	27.3247		316	55.5801
318	26.0346		318	27.8788		318	52.355
320	25.8485		320	25.5801		320	48.2727
322	24.9913		322	25		322	42.4719
324	23.5238		324	22.4978		324	36.8095
326	20.4849		326	20.2121		326	34.1602
328	17.5498		328	19.2121		328	33.4849
330	18.8052		330	19.6883		330	32.2554
332	18.5238		332	18.4502		332	28.0043
334	19.9091		334	18.7056		334	29.0433
336	21.5671		336	20.1255		336	28.2381
338	25.2511		338	21.4762		338	32.0779
340	27.9437		340	20.8009		340	36.9654
342	29.8182		342	21.2511		342	41.0087
344	28.71		344	19.5281		344	39.3723
346	26.9697		346	16.4849		346	35.6061
348	25.684		348	15.6017		348	31.684
350	24.0736		350	13.3333		350	31.0087
352	23.3593		352	16.4632		352	29.8398
354	23.5541		354	18.684		354	32.4892
356	25.948		356	23.7056		356	35.0303
358	27.987		358	27.7836		358	36.5498
360	28.9048		360	30.0952		360	34.8788
362	31.2857		362	30.8745		362	35.7143
364	33.368		364	30.2857		364	36.2294
366	34.8918		366	31.1645		366	32.2814
368	33.9221		368	37.1905		368	29.3463
370	30.8831		370	43.7143		370	25.4242
372	31.8615		372	54.0736		372	22.9134
374	33.1602		374	63.2424		374	24.1515
376	37.9177		376	69.3723		376	23.4935
378	43.3074		378	74.329		378	29.1862
380	47.0779		380	78.6277		380	32.329
382	50.2727		382	87.0563		382	32.4849
384	48.8831		384	93.8875		384	34.8009
386	49.7446		386	96.316		386	36.3117
388	52.2771		388	100.056		388	36.8095
390	51.0606		390	103.485		390	38.8875
392	48.2857		392	99.4935		392	36.6364
394	46.0217		394	94.7273		394	37.2338
396	43.1991		396	90.9913		396	35.7922
398	40.9264		398	88.0606		398	34.2121
400	39.5628		400	88.5541		400	35.9048
402	45.2727		402	85.4719		402	38.3203
404	47.9177		404	86.0996		404	39.8831
406	44.2511		406	85.7489		406	41.8788
408	37.3377		408	79.1429		408	44.7533
410	34.3247		410	69.9567		410	44.1515
412	30.684		412	63.5151		412	46.697
414	29.8312		414	58.6061		414	53.1905
416	28.8355		416	55.7706		416	55.4242
418	34.7359		418	55.6061		418	63.8182
420	35.4978		420	56.5714		420	68.9177
422	35.5584		422	56.7143		422	71.052
424	32.4286		424	54.3766		424	71.8788
426	30.1299		426	51.4416		426	75.8745
428	27.3766		428	53.4416		428	77.8571
430	25.2771		430	52.0952		430	83.1558
432	24.9178		432	49.7619		432	88.1991
434	27.2511		434	54.0346		434	94.4286
436	27.5584		436	51.7186		436	96.9654
438	28.948		438	47.671		438	98.2338
440	26.8182		440	42.9048		440	97.6623
442	25.5541		442	37.1385		442	101.377
444	22.9091		444	35.026		444	99.1299
446	23.4329		446	32.9221		446	98.8312
448	24.329		448	32.6623		448	103.723
450	27.8138		450	34.329		450	101.481
452	31.5498		452	31.658		452	101.186
454	35.7316		454	32.3377		454	101.377
456	37.5801		456	32.4199		456	102.996
458	45.4719		458	28.039		458	106.913
460	51.9221		460	27.0822		460	113.156
462	68.2468		462	27.1342		462	115.442
464	89.3809		464	26.9957		464	114.156
466	121.784		466	26.2035		466	110.844
468	158.58		468	27.3723		468	102.671
470	196.883		470	31.0779		470	102.221
472	236.091		472	34.1212		472	99.368
474	286.212		474	34.1039		474	98.5195
476	334.03		476	36.329		476	97.2338
478	388.805		478	38.1299		478	95.1039
480	452.641		480	41.0693		480	89.6796
482	520.792		482	45.2944		482	88.658
484	582.939		484	52.1255		484	80.5758
486	634.719		486	57.7879		486	85.3939
488	683.524		488	68.7532		488	86.2597
490	720.494		490	76.6191		490	88.9784
492	751.606		492	89.4892		492	91.3463
494	795.814		494	109.035		494	92.1732
496	834.745		496	128.97		496	89.5498
498	894.074		498	151.152		498	89.1385
500	960.974		500	170.597		500	87.9221
502	1034.71		502	189.42		502	92.3896
504	1104.63		504	219.506		504	94.5238
506	1161.66		506	250.502		506	104.087
508	1219.78		508	275.307		508	109.913
510	1262.38		510	318.004		510	112.052
512	1289.23		512	355.978		512	114.762
514	1316.94		514	381.455		514	115.866
516	1338.48		516	399.476		516	120.701
518	1365.53		518	424.779		518	122.022
520	1378.35		520	451.883		520	125.087
522	1378.89		522	466.013		522	128.623
524	1366.48		524	478.394		524	134.247
526	1338.08		526	496.104		526	137.649
528	1317.01		528	495.026		528	143.342
530	1276.69		530	474.39		530	154.892
532	1260.23		532	457.671		532	166.558
534	1265.12		534	459.035		534	177.706
536	1272.39		536	462.42		536	189.424
538	1276.19		538	466.229		538	200.61
540	1268.58		540	476.766		540	213.506
542	1279.37		542	474.883		542	224.143
544	1269.55		544	482.247		544	241.853
546	1253.82		546	496.182		546	265.03
548	1247.03		548	504.671		548	290.442
550	1230.61		550	510.874		550	318.71
552	1219.4		552	518.312		552	359.771
554	1203.23		554	520.974		554	413.121
556	1172.48		556	507.113		556	469.203
558	1150.34		558	489.407		558	531.654
560	1117.52		560	483.022		560	602.792
562	1084.8		562	488.377		562	671.576
564	1054.27		564	479.333		564	750.649
566	1007.93		566	471.848		566	816.164
568	974.195		568	457.333		568	887.342
570	945.913		570	451.658		570	937.13
572	902.403		572	433.251		572	978.766
574	859.117		574	420.502		574	1006.67
576	825.429		576	402.424		576	1021.59
578	797.286		578	397.775		578	1016.93
580	776.277		580	386.965		580	1014.09
582	744.532		582	372.654		582	1004.21
584	726.195		584	342.961		584	1003.32
586	694.641		586	328.199		586	988.935
588	666.723		588	301.584		588	971.519
590	630.9		590	292.481		590	956.251
592	605.597		592	279.164		592	936.844
594	588.952		594	279.255		594	909.974
596	553.095		596	275.017		596	884.576
598	533.636		598	267.169		598	878.273
600	509.788		600	256.597		600	865.173
602	474.126		602	249.818		602	836.671
604	462.29		604	236.333		604	801.602
606	438.377		606	229.355		606	772.299
608	422.524		608	216.649		608	755.502
610	399.805		610	212.636		610	733.281
612	371.524		612	205.623		612	718.788
614	366.416		614	195.13		614	728.688
616	344.022		616	191.736		616	714.225
618	330.286		618	183.524		618	694.468
620	320.13		620	176.203		620	678.208
622	305.203		622	173.524		622	666.896
624	286.519		624	169.485		624	641.385
626	265.069		626	162.087		626	610.113
628	247.16		628	152.532		628	586.022
630	235.251		630	146.186		630	579.195
632	217.74		632	142.857		632	561.991
634	204.156		634	133.333		634	548.147
636	193.251		636	124.913		636	539.126
638	180.476		638	116.364		638	534.571
640	170.286		640	105.532		640	498.814
642	161.506		642	91.1342		642	465.022
644	152.459		644	81.0476		644	431.987
646	142.42		646	81.4372		646	405.026
648	132.667		648	80.8788		648	376.693
650	123.654		650	80.1255		650	351.589
652	119.463		652	76		652	333.593
654	108.446		654	71.7749		654	312.043
656	101.108		656	73.3896		656	286.195
658	95.9307		658	67.684		658	273.775
660	89.2468		660	59.6104		660	260.117
662	86.2078		662	56.4545		662	249.082
664	81.3074		664	53.8312		664	236.139
666	77.1775		666	46.1299		666	224.996
668	76.4805		668	38.4069		668	213.403
670	69.4372		670	40.0217		670	194.437
672	62.3203		672	43.8831		672	184.429
674	57.0779		674	40.6537		674	178.801
676	55.1212		676	37.0563		676	169.554
678	56.8831		678	36.2467		678	164.745
680	52.6926		680	33.2424		680	158.325
682	48.7879		682	29.5454		682	151.558
684	48.4113		684	28.6926		684	140.671
686	44.4762		686	29.5498		686	128.576
688	44.2424		688	27.3939		688	127.052
690	43.5455		690	26.6493		690	125.082
692	40.8442		692	24.4113		692	123.506
694	35.5541		694	24.9394		694	122.203
696	32.4329		696	21.5801		696	120.022
698	30.8442		698	21.8225		698	109.511
700	31.6753		700	23.2641		700	90.7056
702	32.7316		702	19.7792		702	80.1212
704	36.4286		704	14.8398		704	76.9957
706	35.9221		706	13.4632		706	77.6191
708	32.3117		708	10.7749		708	74.7576
710	25.1905		710	10.2944		710	72.4805
712	24.2338		712	9.87446		712	69.5628
714	20.2035		714	11.329		714	61.013
716	19.0346		716	11.6753		716	50.3636
718	18.9697		718	9.96104		718	45.3507
720	19.684		720	7.87446		720	39.8961
722	20.6883		722	8.30303		722	40.0909
724	19.1645		724	7.80519		724	36.961
726	15.9827		726	8.93074		726	34.3723
728	15.987		728	9.83117		728	35.3463
730	14.5974		730	9.71429		730	34.6797
732	13		732	10.5887		732	33.4978
734	13.4978		734	9.89177		734	29.355
736	13.2121		736	10.1385		736	28.2251
738	14.5758		738	8.69697		738	27.4372
740	13.5411		740	7.54978		740	24.7446
742	12.684		742	7.04329		742	23.8225
744	11.0087		744	6.06061		744	23.7489
746	10.0606		746	5.72294		746	22.8615
748	8.48918		748	6.54545		748	21.9567
750	9.39394		750	7.74892		750	20.0087
752	8.18615		752	9.48052		752	19.3377
754	8.75325		754	8.95671		754	17.7662
756	7.44156		756	8.82684		756	18.1255
758	6.84848		758	7.50649		758	17.1515
760	6.51082		760	8.18182		760	19.6191
762	6.97403		762	7.06061		762	21.7273
764	7.93939		764	6.89177		764	24.2554
766	10.1429		766	8.47186		766	24.1255
768	12.4416		768	8.36364		768	22.8182
770	13.6104		770	6.65801		770	20.0087
772	13.4329		772	7.22511		772	18.5974
774	12.987		774	6.5368		774	14.3247
776	12.9091		776	8.99567		776	14.5065
778	11.9481		778	8.53247		778	15.5022
780	10.5325		780	9.57143		780	16.1645
782	10.039		782	11.1515		782	17.8268
784	10.1688		784	9.69697		784	19.6537
786	9.15152		786	8.07792		786	18.2857
788	9.49784		788	8.30303		788	18.1125
790	9.79221		790	7.11688		790	17.1732
792	10.6364		792	8.8658		792	16.7489
794	11.8242		794	8.86926		794	16.9866
796	13.2546		796	8.61299		796	17.7329
798	14.9273		798	8.09697		798	18.9879
800	16.8424		800	7.32121		800	20.7515

## Sheet: Figure 4b
	x	y
PNBr	0.32778	0.56512
PDBr	0.37663	0.54626
PIBr	0.55689	0.40229

[truncated: 2 more sheets: Figure 4c, Figure 4d]
